# Supplementary material for: The Cellular Abundance of Chemoreceptors, Chemosensory Signaling Proteins, Sensor Histidine Kinases, and Solute Binding Proteins of Pseudomonas aeruginosa Provides Insight into Sensory Preferences and Signaling Mechanisms
Source: Int J Mol Sci. 2023 Jan 10;24(2):1363. doi: 10.3390/ijms24021363 (PMC9864684; doi:10.3390/ijms24021363)
Supplement: Supplementary file 1 [file ijms-24-01363-s001.zip]

Archive with 2 entries (2 files):
- Supplementary Figures S1-S2.pdf
- Table S1.xlsx
