# Supplementary material for: The Cellular Abundance of Chemoreceptors, Chemosensory Signaling Proteins, Sensor Histidine Kinases, and Solute Binding Proteins of Pseudomonas aeruginosa Provides Insight into Sensory Preferences and Signaling Mechanisms
Source: Int J Mol Sci. 2023 Jan 10;24(2):1363. doi: 10.3390/ijms24021363 (PMC9864684; doi:10.3390/ijms24021363)
Supplement: Supplementary file 1 [file ijms-24-01363-s001.zip › Table S1.xlsx]

## Sheet: data
Table S1. Protein levels of P. aeruginosa PAO1 grown in minimal medium + 0.2 mM Pi, minimal medium + 1 mM Pi and LB. Shown are iBAC (Intensity-Based Absolute Quantification) values as well as the log2 fold changes comparing the three growth conditions.
	Majority protein IDs	Gene Name	Product Name	Subcellular Localization [Confidence Class]	iBAQ 0.2 mM_Pi	iBAQ 1 mM_Pi	iBAQ LB		Log2FC 0.2 mM_Pi/1 mM_Pi	Log2FC 0.2 mM_Pi/LB	Log2FC 1 mM_Pi/LB	log2iBAQ 0.2mM_Pi_S1	log2iBAQ 0.2mM_Pi_S2	log2iBAQ 0.2mM_Pi_S3	log2iBAQ 1mM_Pi_S1	log2iBAQ 1mM_Pi_S2	log2iBAQ 1mM_Pi_S3	log2iBAQ LB_S1	log2iBAQ LB_S2	log2iBAQ LB_S3
45	PA0001	dnaA	chromosomal replication initiator protein DnaA	Cytoplasmic [Class 3]	18.559	22.6481	22.8414		-4.08918	-4.28245	-0.19327	19.3624	18.2976	18.0168	22.7471	22.5477	22.6496	22.9686	22.0884	23.4672
46	PA0002	dnaN	DNA polymerase III, beta chain	Cytoplasmic [Class 3]	25.4604	26.6034	26.4707		-1.14295	-1.01028	0.132672	25.6833	25.2519	25.4462	26.4979	26.3978	26.9144	26.5805	25.9198	26.9119
47	PA0003	recF	RecF protein	Cytoplasmic [Class 3]	NaN	17.2507	17.6221		NaN	NaN	-0.371443	NaN	NaN	19.48	17.2512	17.1654	17.3354	17.8463	16.6461	18.3739
48	PA0004	gyrB	DNA gyrase subunit B	Cytoplasmic [Class 3]	21.1113	24.7036	25.0885		-3.59234	-3.97719	-0.38485	21.7148	20.4658	21.1533	24.5449	24.9033	24.6627	25.1874	24.5422	25.5358
49	PA0005	lptA	lysophosphatidic acid acyltransferase, LptA	Cytoplasmic Membrane [Class 3]	19.2273	17.8687	14.4678		1.35859	4.7595	3.4009	NaN	20.1254	18.3292	17.8448	18.574	17.1873	12.4554	19.8395	11.1085
50	PA0006		conserved hypothetical protein	Cytoplasmic [Class 3]	20.5487	21.0718	22.3328		-0.52305	-1.78406	-1.26101	20.8524	20.4538	20.34	21.7721	21.2519	20.1914	22.6367	22.2106	22.151
51	PA0007		hypothetical protein	Unknown (This protein may have multiple localization sites) [Class 3]	19.4819	18.399	NaN		1.08298	NaN	NaN	19.4564	19.4091	19.5804	NaN	18.3029	18.4951	NaN	16.0564	NaN
52	PA0008	glyS	glycyl-tRNA synthetase beta chain	Cytoplasmic [Class 3]	21.4913	24.447	24.9161		-2.95571	-3.42484	-0.469128	21.9468	20.9443	21.5827	24.4383	24.5921	24.3106	25.0088	24.2117	25.5279
53	PA0009	glyQ	glycyl-tRNA synthetase alpha chain	Cytoplasmic [Class 2] ; Cytoplasmic [Class 3]	24.2929	25.6285	26.0359		-1.3356	-1.74301	-0.40741	24.6243	23.8562	24.398	25.5829	25.3222	25.9803	26.2038	25.3092	26.5946
54	PA0010	tag	DNA-3-methyladenine glycosidase I	Cytoplasmic [Class 3]	18.7225	19.2351	19.3653		-0.512613	-0.642821	-0.130208	19.4075	18.6407	18.1192	19.5153	18.7461	19.4439	19.5322	18.7238	19.8399
55	PA0011	htrB1	acyltransferase HtrB1	Cytoplasmic Membrane [Class 2] ; Cytoplasmic Membrane [Class 3]	NaN	18.4928	18.2805		NaN	NaN	0.212278	NaN	NaN	NaN	17.8726	18.959	18.6468	18.4093	17.4403	18.9919
56	PA0012		hypothetical protein	Unknown [Class 3]	20.4204	20.3996	20.2366		0.0208104	0.183806	0.162996	20.7529	21.274	19.2342	21.5372	20.765	18.8965	20.5083	19.609	20.5924
57	PA0015		hypothetical protein	Unknown [Class 3]	19.901	19.1457	19.1401		0.755259	0.760878	0.00561968	20.5815	20.2201	18.9013	19.7442	19.2485	18.4444	18.4545	18.3556	20.6101
58	PA0016	trkA	potassium uptake protein TrkA	Cytoplasmic Membrane [Class 3]	20.5802	21.1361	21.2163		-0.555885	-0.636122	-0.0802377	20.8336	20.1593	20.7477	21.4375	21.9707	20	20.0234	21.2596	22.366
59	PA0017		conserved hypothetical protein	Cytoplasmic [Class 3]	NaN	18.9744	19.4083		NaN	NaN	-0.433889	NaN	NaN	NaN	19.3791	19.0536	18.4905	18.989	18.24	20.9959
60	PA0018	fmt	methionyl-tRNA formyltransferase	Cytoplasmic [Class 3]	21.7926	22.7406	23.1989		-0.94798	-1.40628	-0.458296	21.8616	21.9096	21.6065	22.7169	22.6701	22.8347	23.1515	22.5034	23.9416
61	PA0019	def	polypeptide deformylase	Cytoplasmic [Class 3]	22.9149	23.5914	24.2029		-0.676532	-1.28802	-0.611491	23.3848	22.6475	22.7124	23.549	23.4935	23.7318	24.4451	23.223	24.9407
62	PA0020	tsaP	T4P secretin-associated protein TsaP	Unknown [Class 3]	23.5717	23.9079	24.3719		-0.336221	-0.800216	-0.463995	23.7885	23.6126	23.314	24.3413	23.987	23.3953	24.5204	23.5181	25.0772
63	PA0022		conserved hypothetical protein	Cytoplasmic [Class 3]	20.8223	20.9684	21.1296		-0.146117	-0.307273	-0.161156	20.9735	20.8217	20.6717	21.4749	20.0011	21.4292	21.1296	20.6161	21.6429
64	PA0023	qor	quinone oxidoreductase	Cytoplasmic [Class 3]	23.5256	23.529	23.3609		-0.00348981	0.164694	0.168184	23.9193	22.9674	23.69	23.1299	23.5818	23.8755	23.7022	22.4256	23.9548
65	PA0024	hemF	coproporphyrinogen III oxidase, aerobic	Cytoplasmic [Class 3]	20.7571	23.2381	23.9982		-2.48092	-3.2411	-0.76018	21.1115	20.6784	20.4815	23.2407	23.2295	23.244	24.0995	23.0959	24.7993
66	PA0025	aroE	shikimate dehydrogenase	Cytoplasmic [Class 3]	20.3822	22.2827	22.4422		-1.90049	-2.06005	-0.159559	20.4669	20.1005	20.5791	22.3978	21.9577	22.4926	22.6781	21.1403	23.5082
67	PA0026	plcB	phospholipase C, PlcB	Extracellular [Class 1] ; Unknown [Class 3]	18.8212	NaN	NaN		NaN	NaN	NaN	19.1361	19.0284	18.2992	NaN	NaN	NaN	16.4825	NaN	NaN
68	PA0027		hypothetical protein	Unknown (This protein may have multiple localization sites) [Class 3]	19.9954	NaN	NaN		NaN	NaN	NaN	20.1799	20.2477	19.5588	18.1466	NaN	NaN	NaN	17.832	NaN
69	PA0028		hypothetical protein	Unknown [Class 3]	17.8773	NaN	NaN		NaN	NaN	NaN	18.6923	17.5406	17.3989	NaN	NaN	NaN	NaN	NaN	NaN
72	PA0035	trpA	tryptophan synthase alpha chain	Cytoplasmic [Class 3]	24.7468	25.3489	23.082		-0.602152	1.66475	2.26691	24.5443	24.6852	25.0109	25.4504	25.4265	25.1699	23.0854	22.3634	23.7974
73	PA0036	trpB	tryptophan synthase beta chain	Cytoplasmic [Class 1] ; Cytoplasmic [Class 3]	22.187	24.8062	22.2552		-2.61916	-0.0681597	2.551	22.8378	21.6739	22.0494	24.662	24.6651	25.0914	22.3841	21.3223	23.0591
74	PA0038		hypothetical protein	Unknown [Class 3]	22.3932	21.0882	21.7792		1.30501	0.613995	-0.691017	22.7768	22.2718	22.1309	21.5483	20.4794	21.2367	21.9412	21.3737	22.0226
75	PA0039		hypothetical protein	Unknown [Class 3]	21.3681	20.6753	19.0057		0.69286	2.36243	1.66957	21.4883	21.4837	21.1324	23.0526	20.4676	18.5056	19.1338	17.798	20.0852
76	PA0041		probable hemagglutinin	Extracellular [Class 1] ; Outer Membrane [Class 3]	17.7491	18.0245	14.5886		-0.275462	3.16051	3.43597	17.964	17.3527	17.9305	17.9347	18.2185	17.9204	13.8989	13.7934	16.0734
77	PA0044	exoT	exoenzyme T	Extracellular [Class 1] ; Extracellular [Class 3]	16.6076	19.1203	19.9073		-2.51277	-3.29976	-0.786997	16.6206	16.7932	16.4089	NaN	17.9822	20.2585	19.894	19.4593	20.3687
78	PA0045		hypothetical protein	Outer Membrane Vesicle [Class 1] ; Unknown [Class 3]	18.1868	20.1531	19.1524		-1.96636	-0.965621	1.00074	17.8988	17.7024	18.9591	20.4556	20.1272	19.8766	19.531	18.4392	19.4869
79	PA0046		hypothetical protein	Unknown [Class 3]	NaN	19.0493	20.7738		NaN	NaN	-1.72449	NaN	NaN	NaN	19.0562	19.0559	19.0357	20.581	NaN	20.9666
80	PA0047		hypothetical protein	Unknown [Class 3]	NaN	19.3568	16.9231		NaN	NaN	2.43365	NaN	NaN	NaN	20.083	18.0084	19.9788	NaN	17.1	16.7462
82	PA0052		hypothetical protein	Unknown [Class 3]	18.0539	NaN	NaN		NaN	NaN	NaN	18.4128	17.6682	18.0807	NaN	NaN	NaN	NaN	NaN	NaN
83	PA0054		conserved hypothetical protein	Unknown [Class 3]	18.4801	19.1542	18.1313		-0.67411	0.348794	1.0229	17.8515	19.0115	18.5772	18.9387	19.5138	19.01	18.6084	17.7039	18.0815
84	PA0055		hypothetical protein	Cytoplasmic [Class 3]	24.042	23.5256	23.17		0.516352	0.871928	0.355576	24.1784	23.6777	24.2698	23.6851	23.0099	23.8819	23.2876	22.4802	23.7423
86	PA0057		hypothetical protein	Unknown [Class 3]	16.9239	16.8284	16.1518		0.0955079	0.77208	0.676572	17.7755	16.5808	16.4154	NaN	16.8955	16.7614	15.0875	NaN	17.2162
87	PA0059	osmC	osmotically inducible protein OsmC	Cytoplasmic [Class 1] ; Cytoplasmic [Class 3]	21.862	20.8006	22.1235		1.0614	-0.261453	-1.32285	21.6658	21.9282	21.992	21.567	21.096	19.7388	22.2767	21.7027	22.391
89	PA0065		hypothetical protein	Cytoplasmic [Class 3]	20.8721	21.6368	21.7455		-0.764715	-0.873395	-0.108681	21.534	20.4958	20.5865	21.6987	21.8049	21.4068	21.7761	21.015	22.4453
90	PA0066		conserved hypothetical protein	Cytoplasmic [Class 1] ; Cytoplasmic [Class 3]	18.8336	20.2497	20.5937		-1.41601	-1.76005	-0.344032	19.2343	18.5068	18.7598	21.1894	18.8485	20.7111	20.1436	NaN	21.0438
91	PA0067	prlC	oligopeptidase A	Cytoplasmic [Class 2] ; Cytoplasmic [Class 3]	20.5945	23.0917	23.9191		-2.49723	-3.32465	-0.827422	21.1202	20.1992	20.464	23.3515	23.2978	22.6257	24.0357	23.3184	24.4033
92	PA0068		hypothetical protein	Unknown [Class 3]	18.172	16.9233	20.3057		1.24871	-2.13373	-3.38244	18.7503	18.743	17.0227	13.243	18.8788	18.6481	19.9412	20.4986	20.4773
93	PA0070	tagQ1	TagQ1	Outer Membrane Vesicle [Class 1] ; Unknown [Class 3]	23.1106	23.6022	22.5175		-0.491594	0.593163	1.08476	23.1636	22.9981	23.1702	23.8175	23.7308	23.2584	22.5118	22.0749	22.9658
94	PA0071	tagR1	TagR1	Periplasmic [Class 1] ; Unknown [Class 3]	20.2643	20.4919	20.2047		-0.227586	0.0596066	0.287193	20.3834	20.2543	20.1552	20.4906	20.7086	20.2765	19.93	20.0655	20.6186
95	PA0073	tagT1	TagT1	Cytoplasmic Membrane [Class 3]	NaN	16.6493	17.387		NaN	NaN	-0.737691	NaN	NaN	NaN	16.7936	16.5049	NaN	16.4033	NaN	18.3706
96	PA0074	ppkA	serine/threonine protein kinase PpkA	Outer Membrane Vesicle [Class 1] ; Cytoplasmic Membrane [Class 3]	16.8498	18.5946	17.9741		-1.74478	-1.12427	0.620513	17.0921	16.8198	16.6375	17.288	19.0551	19.4406	17.869	17.9017	18.1515
97	PA0075	pppA	PppA	Unknown [Class 3]	20.7399	20.9996	21.3036		-0.259791	-0.563764	-0.303973	20.082	20.671	21.4666	21.205	21.2338	20.5601	21.4328	21.1193	21.3588
98	PA0076	tagF1	TagF1	Unknown [Class 3]	18.7508	20.3629	19.4745		-1.61215	-0.723745	0.888402	18.0359	19.6504	18.5661	20.3239	20.3923	20.3726	20.6786	19.3917	18.3533
99	PA0077	icmF1	IcmF1	Outer Membrane Vesicle [Class 1] ; Cytoplasmic Membrane [Class 3]	19.1913	19.8912	20.3435		-0.699954	-1.15218	-0.452223	19.1925	19.6038	18.7776	19.9897	20.2194	19.4647	20.1002	19.7325	21.1977
100	PA0078	tssL1	TssL1	Cytoplasmic Membrane [Class 3]	12.943	17.6978	16.8827		-4.7548	-3.93978	0.815022	15.5514	NaN	10.3345	18.2122	17.1453	17.7358	16.968	17.0244	16.6558
101	PA0079	tssK1	TssK1	Cytoplasmic [Class 3]	21.4887	22.1948	22.0079		-0.706083	-0.519185	0.186897	21.5797	20.966	21.9205	22.3253	22.0654	22.1937	22.2835	21.4479	22.2923
103	PA0081	fha1	Fha1	Cytoplasmic [Class 3]	19.7857	20.0586	20.9496		-0.272893	-1.16384	-0.890947	20.083	19.3852	19.8889	19.9408	20.4416	19.7935	21.2333	20.2124	21.403
104	PA0082	tssA1	TssA1	Cytoplasmic [Class 3]	23.3887	22.1631	21.2951		1.22561	2.09357	0.867959	23.4891	23.4259	23.2512	22.6418	21.8093	22.0382	21.4465	20.9484	21.4906
105	PA0083	tssB1	TssB1	Cytoplasmic [Class 1] ; Cytoplasmic [Class 3]	25.0424	24.1865	23.5922		0.85596	1.45019	0.594229	25.1246	25.0306	24.972	24.5463	23.9152	24.0978	23.5355	23.1648	24.0763
106	PA0084	tssC1	TssC1	Cytoplasmic [Class 3]	24.9169	25.6287	25.5513		-0.711755	-0.634394	0.0773608	25.3053	24.552	24.8934	25.6096	25.7022	25.5742	25.6918	25.0465	25.9157
107	PA0085	hcp1	Hcp1	Extracellular [Class 1] ; Extracellular [Class 3]	27.4848	26.7976	26.5925		0.687213	0.892343	0.20513	27.544	27.3699	27.5405	26.9317	26.7714	26.6897	26.3393	26.3055	27.1326
108	PA0086	tagJ1	TagJ1	Cytoplasmic [Class 3]	23.3546	22.5254	22.1365		0.829206	1.21804	0.388831	23.4909	23.249	23.3237	22.9309	22.4589	22.1863	22.0517	21.4119	22.946
109	PA0087	tssE1	TssE1	Unknown [Class 3]	19.0221	NaN	NaN		NaN	NaN	NaN	19.8738	18.2566	18.9357	NaN	16.6117	NaN	NaN	NaN	18.8555
110	PA0088	tssF1	TssF1	Cytoplasmic [Class 3]	NaN	18.1581	16.9641		NaN	NaN	1.19401	14.2008	NaN	NaN	18.407	18.6515	17.4157	16.9849	16.6137	17.2936
111	PA0090	clpV1	ClpV1	Cytoplasmic [Class 3]	21.0038	23.0042	22.2067		-2.00043	-1.20296	0.797469	21.3305	20.546	21.1348	22.819	23.0813	23.1123	22.1866	21.7944	22.6392
112	PA0091	vgrG1	VgrG1	Extracellular [Class 1] ; Cytoplasmic [Class 3]	13.467	16.3449	15.7576		-2.87786	-2.29057	0.587286	15.0764	12.1295	13.1952	16.3299	17.3365	15.3682	17.0974	16.7378	13.4375
113	PA0092	tsi6	Tsi6	Unknown [Class 3]	20.5771	20.1654	20.2644		0.411683	0.312701	-0.0989819	20.7267	20.999	20.0055	20.9747	19.8179	19.7035	20.8343	19.6852	20.2736
115	PA0094	eagT6	EagT6	Unknown [Class 3]	22.3224	22.7343	22.4285		-0.411844	-0.106104	0.30574	22.8539	22.1539	21.9595	23.2684	22.9562	21.9782	22.2728	22.2258	22.787
116	PA0095		vgrG1b	Cytoplasmic [Class 3]	NaN	13.9498	NaN		NaN	NaN	NaN	NaN	NaN	NaN	14.5497	13.884	13.4157	NaN	NaN	NaN
117	PA0100		hypothetical protein	Unknown [Class 3]	22.4605	21.7966	21.7849		0.66387	0.675579	0.0117086	22.8481	22.2377	22.2956	22.0237	21.5209	21.8452	22.1979	21.0819	22.075
118	PA0102		probable carbonic anhydrase	Cytoplasmic [Class 3]	24.8219	24.8448	24.4217		-0.0228615	0.400199	0.42306	24.8264	25.0112	24.6283	25.0726	24.7456	24.7162	24.3602	24.1724	24.7326
119	PA0105	coxB	cytochrome c oxidase, subunit II	Cytoplasmic Membrane [Class 3]	14.3078	NaN	16.5396		NaN	-2.23189	NaN	13.4482	15.5999	13.8752	17.1398	NaN	NaN	15.9081	16.705	17.0059
121	PA0114	senC	SenC	Outer Membrane Vesicle [Class 1] ; Cytoplasmic Membrane [Class 3]	17.0301	18.8246	18.2812		-1.79458	-1.25111	0.543463	17.643	NaN	16.4171	19.1484	18.5126	18.8128	18.7206	17.5146	18.6083
122	PA0115		conserved hypothetical protein	Cytoplasmic [Class 3]	21.3085	19.8878	20.2345		1.4207	1.07401	-0.346698	21.6212	21.1563	21.1481	19.7882	19.6683	20.2071	20.5924	18.4335	21.6778
124	PA0118		hypothetical protein	Unknown [Class 3]	20.137	19.773	19.1137		0.363981	1.02325	0.659267	20.9845	19.8417	19.5846	19.3686	20.2081	19.7422	19.292	18.3767	19.6724
125	PA0120		probable transcriptional regulator	Cytoplasmic [Class 3]	21.0155	18.2913	18.0565		2.72424	2.95903	0.234791	21.3176	21.3667	20.3624	18.9893	19.5446	16.3399	18.1759	16.3054	19.6882
126	PA0122	rahU	RahU	Extracellular [Class 3]	25.058	24.1427	21.5203		0.915295	3.53778	2.62248	25.1721	24.9719	25.0301	24.6424	24.0526	23.7332	20.3231	21.4571	22.7805
127	PA0123		probable transcriptional regulator	Unknown (This protein may have multiple localization sites) [Class 3]	NaN	16.8643	16.773		NaN	NaN	0.0912333	15.1812	NaN	NaN	17.9037	16.3354	16.3538	16.4177	15.6135	18.2879
128	PA0124		ParE toxin	Unknown [Class 3]	17.7705	19.2689	20.3546		-1.49847	-2.58411	-1.08564	19.0116	18.5347	15.7651	19.8909	19.9115	18.0044	20.8401	19.2883	20.9353
129	PA0125		ParD antitoxin	Unknown [Class 3]	17.5464	19.4284	20.0677		-1.88201	-2.52128	-0.639267	18.8867	16.4863	17.2662	19.0889	20.3334	18.8629	19.9469	19.933	20.3231
130	PA0126		hypothetical protein	Outer Membrane Vesicle [Class 1] ; Unknown [Class 3]	16.5853	21.2408	19.4625		-4.65544	-2.87721	1.77823	17.2956	16.7091	15.7512	20.7413	21.1997	21.7813	19.7453	18.7713	19.8711
132	PA0128		conserved hypothetical protein	Unknown [Class 3]	22.6654	24.3222	24.8431		-1.65681	-2.17777	-0.520962	22.8461	22.3727	22.7773	24.5759	24.5012	23.8894	24.4752	24.4102	25.644
133	PA0130	bauC	3-Oxopropanoate dehydrogenase	Cytoplasmic [Class 3]	16.1003	20.9896	21.7697		-4.88932	-5.66937	-0.780053	16.24	16.0323	16.0287	21.1657	21.1645	20.6387	22.2113	20.9138	22.184
134	PA0132	bauA	Beta-alanine:pyruvate transaminase	Cytoplasmic [Class 3]	19.7553	17.7759	20.7953		1.97946	-1.03995	-3.0194	16.0588	21.2551	21.9522	19.1417	NaN	16.4101	21.3168	19.8491	21.2199
135	PA0133	bauR	BauR	Cytoplasmic [Class 3]	NaN	18.3374	18.1239		NaN	NaN	0.213493	NaN	NaN	NaN	18.0668	18.3065	18.6389	17.7295	18.8166	17.8256
136	PA0139	ahpC	alkyl hydroperoxide reductase subunit C	Outer Membrane Vesicle [Class 1] ; Cytoplasmic [Class 3]	28.2629	28.1831	28.382		0.0798677	-0.119017	-0.198884	28.5688	27.939	28.281	28.5353	27.9393	28.0747	28.3423	28.0164	28.7872
137	PA0140	ahpF	alkyl hydroperoxide reductase subunit F	Cytoplasmic [Class 2] ; Cytoplasmic [Class 3]	22.1508	22.3709	22.5637		-0.220076	-0.412909	-0.192833	22.2048	21.9984	22.2492	22.1728	22.2467	22.6932	22.6507	21.4374	23.6031
138	PA0141		conserved hypothetical protein	Outer Membrane Vesicle [Class 1] ; Cytoplasmic [Class 3]	17.2592	23.3155	25.1277		-6.05627	-7.86844	-1.81216	18.6635	15.8549	NaN	23.3542	23.5758	23.0165	25.5067	24.3543	25.522
139	PA0143	nuh	purine nucleosidase Nuh	Periplasmic [Class 1] ; Periplasmic [Class 3]	23.9936	22.7421	22.7896		1.25145	1.20397	-0.0474777	24.0663	23.8395	24.075	23.2264	22.1393	22.8607	22.7554	22.3646	23.2489
141	PA0145		hypothetical protein	Cytoplasmic [Class 3]	NaN	16.4518	18.0034		NaN	NaN	-1.55162	NaN	NaN	NaN	17.0987	NaN	15.8049	17.582	18.0985	18.3296
142	PA0148		adenine deaminase	Cytoplasmic [Class 3]	22.8483	22.591	23.1508		0.257363	-0.302467	-0.55983	22.9112	23.0208	22.6131	22.4697	22.512	22.7912	23.7472	22.2103	23.4948
143	PA0155	pcaR	transcriptional regulator PcaR	Cytoplasmic [Class 3]	17.0554	20.266	19.9715		-3.21065	-2.91618	0.294479	17.9011	17.7456	15.5194	20.3231	20.6639	19.8111	19.8207	18.9843	21.1097
144	PA0156	triA	Resistance-Nodulation-Cell Division (RND) triclosan efflux membrane fusion protein, TriA	Unknown (This protein may have multiple localization sites) [Class 3]	15.3117	15.9019	17.1748		-0.590248	-1.86318	-1.27293	16.9301	13.4665	15.5384	15.9237	16.4796	15.3023	17.1781	16.323	18.0235
145	PA0157	triB	Resistance-Nodulation-Cell Division (RND) triclosan efflux membrane fusion protein, TriB	Cytoplasmic Membrane [Class 3]	NaN	16.0942	14.7869		NaN	NaN	1.30729	NaN	NaN	NaN	16.6745	15.2507	16.3573	NaN	14.2734	15.3004
147	PA0159		probable transcriptional regulator	Cytoplasmic [Class 3]	16.7875	19.7435	19.2831		-2.95601	-2.49562	0.460391	17.2367	17.5331	15.5927	19.4553	19.8325	19.9428	19.0956	18.7876	19.9662
148	PA0162	opdC	histidine porin OpdC	Outer Membrane [Class 2] ; Outer Membrane Vesicle [Class 1] ; Outer Membrane [Class 3]	NaN	17.1046	20.0276		NaN	NaN	-2.92305	NaN	NaN	NaN	17.2962	17.5973	16.4203	19.5906	20.0643	20.4279
149	PA0164		probable gamma-glutamyltranspeptidase	Periplasmic [Class 2] ; Periplasmic [Class 3]	19.3203	20.6612	18.8683		-1.34086	0.452017	1.79288	16.5561	16.7502	24.6546	21.803	21.1517	19.0288	23.2922	14.4215	18.8912
150	PA0165		hypothetical protein	Outer Membrane [Class 2] ; Outer Membrane Vesicle [Class 1] ; Outer Membrane [Class 3]	NaN	20.4338	19.3098		NaN	NaN	1.12406	NaN	NaN	NaN	20.3152	20.1033	20.8831	19.6592	NaN	18.9604
151	PA0167		probable transcriptional regulator	Cytoplasmic [Class 3]	21.7717	20.9901	20.7113		0.781553	1.06035	0.278793	21.1956	20.1139	24.0055	19.4003	23.5799	19.9901	20.6893	19.9508	21.4939
153	PA0169	siaD	SiaD	Cytoplasmic [Class 3]	19.1255	20.9793	20.3334		-1.85382	-1.20792	0.645901	18.8909	19.0824	19.4031	21.284	20.8968	20.757	20.2919	19.4677	21.2406
154	PA0170		hypothetical protein	Cytoplasmic [Class 3]	22.3785	23.7802	23.7482		-1.40168	-1.36967	0.0320079	22.7757	22.0795	22.2803	24.3442	23.6348	23.3616	23.9132	23.4743	23.857
155	PA0171		hypothetical protein	Cytoplasmic [Class 3]	21.1159	22.7692	21.389		-1.65338	-0.273101	1.38028	21.2285	21.2171	20.902	22.8911	22.5384	22.8782	21.6371	20.6554	21.8744
156	PA0173		CheB2	Cytoplasmic [Class 2] ; Cytoplasmic [Class 3]	18.2321	18.783	NaN		-0.550856	NaN	NaN	18.4216	18.6369	17.6379	19.7516	17.8144	NaN	NaN	NaN	NaN
157	PA0176		Chemoreceptor McpB (Che2 pathway)	Cytoplasmic [Class 2] ; Unknown (This protein may have multiple localization sites) [Class 3]	23.8883	22.264	19.8669		1.62433	4.02145	2.39711	23.8912	23.9391	23.8347	22.3858	22.541	21.8651	20.2571	19.0659	20.2776
158	PA0177		CheW2	Cytoplasmic [Class 2] ; Cytoplasmic [Class 3]	20.2705	16.9364	NaN		3.3341	NaN	NaN	20.301	20.2157	20.2948	18.9125	17.66	14.2367	NaN	NaN	17.1775
159	PA0178		CheA2	Cytoplasmic [Class 3]	20.8455	20.1557	14.8443		0.689824	6.00117	5.31135	20.9881	20.8058	20.7426	22.0295	18.508	19.9295	15.7932	12.9302	15.8095
160	PA0179		CheY2	Cytoplasmic [Class 2] ; Cytoplasmic [Class 3]	21.6197	19.0904	16.8908		2.52931	4.72889	2.19958	21.9642	21.376	21.519	19.3204	19.0381	18.9128	17.4388	16.0219	17.2118
161	PA0181		probable transcriptional regulator	Cytoplasmic [Class 2] ; Cytoplasmic [Class 3]	NaN	16.6625	18.3685		NaN	NaN	-1.70605	NaN	NaN	NaN	14.8611	16.0278	19.0985	18.819	17.2755	19.0111
162	PA0182		probable short-chain dehydrogenase	Cytoplasmic [Class 2] ; Cytoplasmic [Class 3]	20.9684	20.7484	19.2669		0.220053	1.70153	1.48148	21.0761	20.8063	21.0228	21.2724	20.8685	20.1043	19.2671	18.4086	20.125
163	PA0183	atsA	arylsulfatase	Cytoplasmic [Class 1] ; Cytoplasmic [Class 3]	16.258	16.071	NaN		0.187008	NaN	NaN	13.6951	17.4191	17.6598	16.44	15.8624	15.9106	NaN	20.7177	NaN
166	PA0195	pntAA	putative NAD(P) transhydrogenase, subunit alpha part 1	Cytoplasmic Membrane [Class 2] ; Cytoplasmic Membrane [Class 3]	24.3361	25.9142	19.4796		-1.57809	4.85651	6.4346	24.5118	24.0899	24.4067	26.0097	25.6831	26.0498	19.8286	18.2668	20.3434
167	PA0196	pntB	pyridine nucleotide transhydrogenase, beta subunit	Cytoplasmic Membrane [Class 2] ; Cytoplasmic Membrane [Class 3]	14.383	21.6528	NaN		-7.26982	NaN	NaN	14.7504	13.3119	15.0868	22.6658	20.8092	21.4836	NaN	22.3589	NaN
168	PA0201		hypothetical protein	Unknown [Class 3]	NaN	18.1296	NaN		NaN	NaN	NaN	NaN	NaN	NaN	17.7866	18.2841	18.3179	NaN	NaN	NaN
169	PA0207		probable transcriptional regulator	Cytoplasmic [Class 2] ; Cytoplasmic [Class 3]	16.7322	14.9511	18.1768		1.78112	-1.44462	-3.22573	17.3541	NaN	16.1102	15.8266	13.1948	15.8319	17.8721	NaN	18.4815
171	PA0217		probable transcriptional regulator	Cytoplasmic [Class 3]	NaN	16.9276	NaN		NaN	NaN	NaN	12.6017	NaN	NaN	17.8039	15.8266	17.1524	NaN	NaN	NaN
173	PA0225		probable transcriptional regulator	Cytoplasmic [Class 3]	19.1332	19.7292	19.5336		-0.595964	-0.400389	0.195574	19.1747	19.0991	19.1259	19.5793	19.7212	19.887	19.4842	19.4121	19.7046
175	PA0230	pcaB	3-carboxy-cis,cis-muconate cycloisomerase	Cytoplasmic [Class 3]	17.2934	17.5422	16.8003		-0.24887	0.493029	0.741899	17.5966	16.3803	17.9031	18.1942	16.2037	18.2288	17.1408	15.3254	17.9348
176	PA0231	pcaD	beta-ketoadipate enol-lactone hydrolase	Unknown [Class 3]	20.8413	20.0739	20.2906		0.767443	0.55073	-0.216713	21.4312	20.3901	20.7028	19.8201	20.8231	19.5785	20.6494	19.5861	20.6364
177	PA0232	pcaC	gamma-carboxymuconolactone decarboxylase	Unknown [Class 3]	19.5968	NaN	17.9886		NaN	1.60828	NaN	20.3436	18.7798	19.6671	18.0747	NaN	NaN	16.6378	18.3698	18.9581
178	PA0236		probable transcriptional regulator	Cytoplasmic [Class 3]	20.8392	20.5697	21.2663		0.269542	-0.427038	-0.69658	20.7219	20.4687	21.3271	20.7328	21.211	19.7653	21.5078	20.5455	21.7455
179	PA0243	pip	Pip	Cytoplasmic [Class 3]	17.5353	17.4799	17.8125		0.0554117	-0.277252	-0.332663	17.5483	17.3669	17.6906	18.33	16.7671	17.3425	17.8337	NaN	17.7913
180	PA0250		conserved hypothetical protein	Unknown [Class 3]	24.1151	22.6454	22.0693		1.46976	2.04586	0.576097	24.5508	24.1318	23.6628	23.1185	22.5583	22.2593	22.5783	20.6431	22.9864
181	PA0253	hudR	HudR	Cytoplasmic [Class 3]	19.0888	17.8018	19.5135		1.28699	-0.424713	-1.7117	19.4679	18.5462	19.2522	19.3224	15.7476	18.3353	19.4808	18.385	20.6746
182	PA0259	tla3	Type 6 lipase adaptor, Tla3	Cytoplasmic [Class 1] ; Unknown [Class 3]	20.1752	17.9905	17.9575		2.18471	2.21767	0.0329628	20.2624	20.3076	19.9556	18.3526	17.1413	18.4776	NaN	16.9869	18.9281
183	PA0261	tli3	Type 6 lipase immunity, Tli3	Periplasmic [Class 1] ; Unknown [Class 3]	18.35	NaN	17.4574		NaN	0.892543	NaN	18.6645	17.9525	18.4328	NaN	NaN	15.6395	17.07	NaN	17.8448
186	PA0265	davD	glutaric semialdehyde dehydrogenase	Cytoplasmic [Class 3]	22.5006	23.1051	24.6767		-0.604435	-2.17603	-1.57159	22.9893	22.0122	22.5003	23.2753	22.8611	23.1789	24.914	23.846	25.2699
187	PA0266	davT	delta-aminovalerate aminotransferase	Cytoplasmic [Class 3]	22.466	24.1663	25.6939		-1.70031	-3.22793	-1.52762	22.5915	22.1071	22.6993	24.1097	24.0408	24.3483	25.7812	25.1279	26.1725
189	PA0269		conserved hypothetical protein	Unknown [Class 3]	20.5541	20.4244	21.4057		0.129707	-0.851608	-0.981315	20.8408	20.6354	20.1862	21.7443	21.4053	18.1237	21.3267	20.8915	21.999
190	PA0270		hypothetical protein	Unknown [Class 3]	17.8426	NaN	17.9311		NaN	-0.0884457	NaN	16.1253	17.3504	20.0522	NaN	17.4668	NaN	18.7705	16.5782	18.4446
191	PA0275		probable transcriptional regulator	Cytoplasmic [Class 3]	18.9324	18.9554	NaN		-0.0229667	NaN	NaN	20.1041	18.0991	18.594	18.2049	NaN	19.7058	NaN	17.7444	NaN
192	PA0277		putative Zn-dependent peptidase	Outer Membrane Vesicle [Class 1] ; Periplasmic [Class 1] ; Unknown [Class 3]	17.8963	21.955	18.4206		-4.0587	-0.524301	3.5344	17.8936	18.1863	17.6091	22.3449	21.8522	21.668	18.2113	18.7737	18.2768
193	PA0280	cysA	sulfate transport protein CysA	Cytoplasmic Membrane [Class 2] ; Cytoplasmic Membrane [Class 3]	23.3093	24.9837	23.5401		-1.67441	-0.230792	1.44362	23.9383	22.846	23.1436	24.934	24.5301	25.4871	23.9319	22.4322	24.2561
194	PA0281	cysW	sulfate transport protein CysW	Cytoplasmic Membrane [Class 3]	NaN	17.7664	NaN		NaN	NaN	NaN	NaN	NaN	15.9912	17.3924	NaN	18.1404	12.803	NaN	NaN
196	PA0283	sbp	sulfate-binding protein precursor	Periplasmic [Class 2] ; Periplasmic [Class 3]	23.1073	25.2346	21.009		-2.1273	2.09823	4.22552	23.1328	23.0076	23.1814	25.231	24.7278	25.7449	20.9287	20.8589	21.2395
197	PA0284		hypothetical protein	Unknown [Class 3]	18.6124	22.6728	21.7016		-4.06038	-3.08921	0.971171	19.5557	18.1072	18.1743	22.7813	22.3919	22.8451	21.8839	21.0894	22.1316
199	PA0290		putative diguanylate cyclase	Cytoplasmic Membrane [Class 3]	18.9415	17.4358	NaN		1.50576	NaN	NaN	19.8574	19.3247	17.6426	16.9819	17.8896	NaN	NaN	NaN	NaN
200	PA0291	oprE	Anaerobically-induced outer membrane porin OprE precursor	Outer Membrane [Class 1] ; Outer Membrane Vesicle [Class 1] ; Outer Membrane [Class 3]	22.2901	25.6684	22.6784		-3.37832	-0.388305	2.99001	22.4943	21.9592	22.4168	25.7083	25.3444	25.9526	22.91	22.0469	23.0782
201	PA0292	aguA	agmatine deiminase	Cytoplasmic [Class 3]	21.1705	22.7165	22.7009		-1.54602	-1.53046	0.0155589	21.1102	21.0671	21.3341	22.5944	22.3409	23.2142	22.8698	21.9037	23.3292
202	PA0293	aguB	N-carbamoylputrescine amidohydrolase	Cytoplasmic [Class 3]	17.4849	19.2022	21.8081		-1.71731	-4.32324	-2.60593	17.6915	17.3905	17.3726	19.4519	18.9539	19.2007	21.9547	21.4896	21.98
203	PA0294	aguR	transcriptional regulator AguR	Cytoplasmic [Class 3]	17.8196	16.6984	19.0152		1.12115	-1.19563	-2.31678	18.5828	18.2579	16.618	NaN	15.2106	18.1862	18.9102	18.0301	20.1052
204	PA0295		probable periplasmic polyamine binding protein	Periplasmic [Class 2] ; Periplasmic [Class 3]	20.2902	21.7331	22.7187		-1.44292	-2.4285	-0.985572	20.8253	20.007	20.0382	21.8205	21.7549	21.6239	22.9708	21.9878	23.1974
205	PA0296	spuI	Glutamylpolyamine synthetase	Cytoplasmic [Class 1] ; Cytoplasmic [Class 2] ; Cytoplasmic [Class 3]	20.2745	22.5089	22.851		-2.23439	-2.57649	-0.342103	21.049	19.8148	19.9597	22.7888	22.292	22.4459	23.1303	22.2331	23.1896
206	PA0298	spuB	Glutamylpolyamine synthetase	Cytoplasmic [Class 2] ; Cytoplasmic [Class 3]	18.4646	19.9053	21.6041		-1.44069	-3.1395	-1.69882	19.6943	17.3094	18.39	19.6098	20.3286	19.7774	21.8515	20.6989	22.2618
207	PA0299	spuC	Polyamine:pyruvate transaminase	Cytoplasmic [Class 3]	22.1607	24.3433	25.2428		-2.18262	-3.08213	-0.899513	22.8715	21.5648	22.0458	24.5338	24.1984	24.2977	25.187	24.7729	25.7686
208	PA0300	spuD	polyamine transport protein	Periplasmic [Class 1] ; Periplasmic [Class 3]	26.0003	26.9416	26.0532		-0.941259	-0.052873	0.888386	26.1783	25.8576	25.9652	26.9966	26.6238	27.2044	26.1716	25.3917	26.5963
209	PA0301	spuE	polyamine transport protein	Periplasmic [Class 1] ; Extracellular [Class 1] ; Periplasmic [Class 3]	24.8423	25.0491	24.9152		-0.206775	-0.0729345	0.133841	25.0912	24.4948	24.9409	25.2391	24.7887	25.1195	25.0141	24.2626	25.469
210	PA0302	spuF	polyamine transport protein PotG	Outer Membrane Vesicle [Class 1] ; Cytoplasmic Membrane [Class 3]	21.5278	23.7304	22.9452		-2.20259	-1.41736	0.785225	21.9983	21.2813	21.3039	23.4091	23.4659	24.3163	23.0053	22.2821	23.5483
211	PA0305	hacB	acylhomoserine lactone acylase B	Periplasmic [Class 3]	19.3449	18.5472	16.7312		0.797753	2.61372	1.81597	19.6416	19.1145	19.2786	18.0886	18.7693	18.7836	17.1078	15.8511	17.2346
212	PA0306.1		Uncharacterized protein	Unknown (This protein may have multiple localization sites) [Class 3]	24.8054	23.606	24.1925		1.19936	0.612848	-0.586511	24.7225	24.7353	24.9583	24.1601	23.9184	22.7395	24.1113	23.3325	25.1337
214	PA0308		hypothetical protein	Cytoplasmic [Class 3]	17.5837	19.3824	17.2614		-1.79869	0.322296	2.12099	18.0444	NaN	17.1229	18.5315	19.9548	19.6608	17.0395	16.7231	18.0216
215	PA0309		hypothetical protein	Unknown [Class 3]	22.4622	21.9266	21.6741		0.535624	0.788099	0.252474	22.6985	22.031	22.657	22.1291	22.1233	21.5273	21.8515	20.7519	22.4188
217	PA0312		conserved hypothetical protein	Cytoplasmic [Class 3]	18.0081	18.0898	17.506		-0.0817308	0.502118	0.583849	18.3154	18.1055	17.6034	18.4886	17.691	NaN	17.0783	16.3927	19.0469
218	PA0314		L-cysteine transporter of ABC system FliY	Periplasmic [Class 3]	23.9544	23.385	23.8029		0.569444	0.151545	-0.417899	24.1765	23.9146	23.7721	23.6762	23.4492	23.0295	24.1035	23.1349	24.1702
219	PA0315		hypothetical protein	Unknown [Class 3]	23.3569	23.3467	23.002		0.0101236	0.354856	0.344732	23.2332	23.7569	23.0804	24.4233	23.9576	21.6593	22.6789	22.5124	23.8147
220	PA0316	serA	PHGDH	Cytoplasmic [Class 2] ; Cytoplasmic [Class 3]	24.8988	26.8519	26.2774		-1.95318	-1.37866	0.574512	25.1904	24.6055	24.9004	26.7917	26.5858	27.1784	26.3296	25.6934	26.8093
221	PA0317		D-2-hydroxyglutarate dehydrogenase	Cytoplasmic [Class 3]	22.6913	24.8287	24.6854		-2.13746	-1.9941	0.143353	23.314	22.4637	22.2961	24.7683	24.6675	25.0504	24.8986	23.9376	25.2199
222	PA0318		conserved hypothetical protein	Cytoplasmic [Class 3]	24.4384	24.1924	24.0087		0.24595	0.429747	0.183797	24.9366	23.5692	24.8094	23.9445	24.4409	24.192	24.5051	23.4099	24.111
223	PA0319		hypothetical protein	Cytoplasmic Membrane [Class 3]	NaN	18.5169	NaN		NaN	NaN	NaN	15.6644	NaN	NaN	17.6212	19.0003	18.9293	NaN	13.593	NaN
224	PA0323		probable binding protein component of ABC transporter	Periplasmic [Class 2] ; Periplasmic [Class 3]	16.2669	15.9829	NaN		0.283998	NaN	NaN	16.0177	NaN	16.5161	NaN	16.3335	15.6323	NaN	NaN	NaN
226	PA0329		conserved hypothetical protein	Unknown [Class 3]	24.0051	21.4493	22.6892		2.55584	1.31589	-1.23995	23.783	24.0115	24.2208	22.6098	21.7735	19.9645	22.42	22.2727	23.375
227	PA0330	rpiA	ribose 5-phosphate isomerase	Cytoplasmic [Class 3]	23.0892	24.0261	24.2618		-0.93693	-1.17262	-0.235692	23.467	22.6721	23.1285	24.0475	24.0622	23.9687	24.4866	23.7	24.5988
228	PA0331	ilvA1	threonine dehydratase, biosynthetic	Cytoplasmic [Class 1] ; Cytoplasmic [Class 3]	20.064	22.0995	21.9265		-2.03549	-1.86247	0.173018	20.4434	19.6759	20.0727	22.2215	22.1832	21.8939	21.9148	21.1816	22.6831
229	PA0335		hypothetical protein	Cytoplasmic [Class 3]	22.6508	22.8086	22.897		-0.15776	-0.246178	-0.0884177	22.8857	22.4835	22.5833	23.1117	22.7127	22.6013	23.1185	22.2781	23.2945
230	PA0336	rppH	RNA pyrophosphohydrolase, RppH	Cytoplasmic [Class 3]	19.7033	20.6075	21.8405		-0.904189	-2.13721	-1.23302	19.8444	19.5302	19.7351	20.9346	20.947	19.9408	22.3101	20.8435	22.3678
231	PA0337	ptsP	phosphoenolpyruvate-protein phosphotransferase PtsP	Cytoplasmic [Class 2] ; Cytoplasmic [Class 3]	19.6616	21.6597	21.5228		-1.99806	-1.86123	0.136832	20.343	19.0715	19.5704	21.2438	22.0887	21.6465	22.0631	20.4374	22.0681
233	PA0339		hypothetical protein	Unknown [Class 3]	19.3395	17.9224	17.8621		1.41701	1.47736	0.0603491	20.6096	19.7676	17.6412	17.0413	18.6177	18.1083	17.9717	NaN	17.7525
234	PA0342	thyA	thymidylate synthase	Cytoplasmic [Class 2] ; Cytoplasmic [Class 3]	20.011	22.6946	23.3899		-2.68361	-3.3789	-0.695295	20.453	19.8497	19.7303	23.1156	22.2372	22.7311	23.6559	22.6532	23.8607
235	PA0344		hypothetical protein	Cytoplasmic [Class 3]	18.1542	18.7777	18.7208		-0.623473	-0.566636	0.0568371	19.0669	17.841	17.5546	18.7122	18.6473	18.9734	18.9676	18.0261	19.1688
236	PA0345		hypothetical protein	Cytoplasmic Membrane [Class 3]	10.9911	NaN	NaN		NaN	NaN	NaN	11.2723	NaN	10.7099	11.2887	NaN	NaN	12.3307	NaN	NaN
237	PA0347	glpQ	glycerophosphoryl diester phosphodiesterase, periplasmic	Periplasmic [Class 3]	23.9779	18.6584	NaN		5.31949	NaN	NaN	24.1513	23.5678	24.2148	18.5578	18.5521	18.8654	NaN	NaN	NaN
238	PA0350	folA	dihydrofolate reductase	Unknown [Class 3]	20.3647	21.7164	21.4522		-1.35172	-1.08759	0.264127	19.8987	20.4674	20.7278	21.9368	22.1072	21.1051	21.3854	20.7267	22.2446
239	PA0351		conserved hypothetical protein	Cytoplasmic [Class 3]	17.3751	17.6317	17.0108		-0.256576	0.364383	0.620959	17.7759	16.6484	17.7012	17.8694	17.5762	17.4495	16.9963	17.0252	NaN
240	PA0353	ilvD	dihydroxy-acid dehydratase	Cytoplasmic [Class 3]	21.4927	24.6222	23.6009		-3.12952	-2.10819	1.02133	22.1556	20.9654	21.3571	24.5304	24.7674	24.5688	23.8382	22.8808	24.0837
241	PA0354		conserved hypothetical protein	Cytoplasmic [Class 3]	18.5819	21.8059	22.2285		-3.22393	-3.64657	-0.422639	19.0679	18.0373	18.6405	21.6754	21.4602	22.282	22.5387	21.4498	22.697
242	PA0355	pfpI	protease PfpI	Cytoplasmic [Class 3]	21.7121	17.6604	19.3165		4.05167	2.39561	-1.65606	21.5938	21.5528	21.9897	18.5193	17.1483	17.3137	20.2447	17.2646	20.4401
243	PA0356		hypothetical protein	Unknown [Class 3]	21.2287	22.1327	21.2979		-0.903969	-0.0692221	0.834747	21.3189	21.2899	21.0773	22.043	21.9644	22.3906	20.8964	20.8189	22.1786
244	PA0357	mutM	formamidopyrimidine-DNA glycosylase	Cytoplasmic [Class 3]	21.6494	22.0247	22.3191		-0.375238	-0.669715	-0.294476	22.0863	21.3536	21.5084	22.8473	21.9924	21.2343	22.0359	21.6995	23.222
245	PA0359		hypothetical protein	Cytoplasmic Membrane [Class 3]	19.6157	20.2035	21.9626		-0.587806	-2.34687	-1.75907	19.3249	20.4285	19.0938	21.6013	20.7554	18.254	21.4751	21.6074	22.8053
246	PA0360		hypothetical protein	Extracellular [Class 3]	21.393	19.9334	20.745		1.45964	0.648046	-0.811591	21.6954	23.1632	19.3205	18.8082	20.9398	20.0522	20.7094	19.5757	21.9498
247	PA0361		probable gamma-glutamyltranspeptidase precursor	Periplasmic [Class 2] ; Periplasmic [Class 3]	19.4374	20.1839	17.7141		-0.746572	1.72322	2.46979	19.5907	19.7699	18.9514	19.6517	20.6841	20.216	18.3163	17.8873	16.9388
248	PA0363	coaD	phosphopantetheine adenylyltransferase	Cytoplasmic [Class 1] ; Cytoplasmic [Class 3]	23.5446	24.2038	24.1496		-0.659251	-0.605025	0.0542259	23.7107	23.2845	23.6385	24.5963	24.6436	23.3716	24.1528	23.5343	24.7617
249	PA0364	laoA	LaoA	Unknown [Class 3]	17.6841	18.0061	18.2697		-0.321924	-0.585596	-0.263672	18.5453	16.9716	17.5355	16.023	18.4308	19.5645	NaN	15.1372	21.4022
250	PA0366	laoC	LaoC	Cytoplasmic [Class 3]	17.5951	19.8315	19.8353		-2.23646	-2.24026	-0.00380389	17.966	17.4718	17.3475	20.2275	19.647	19.6201	19.789	19.4514	20.2657
251	PA0367	laoR	LaoR	Cytoplasmic [Class 3]	16.8383	17.3785	18.7308		-0.540136	-1.89251	-1.35237	18.0901	16.9917	15.4332	17.8538	16.3191	17.9625	NaN	16.1757	21.286
252	PA0369		Uncharacterized protein	Unknown [Class 3]	NaN	17.3126	18.5833		NaN	NaN	-1.27068	NaN	NaN	NaN	17.1377	NaN	17.4875	18.7705	17.6732	19.3062
253	PA0370		conserved hypothetical protein	Unknown [Class 3]	20.8441	21.4188	22.732		-0.574704	-1.88794	-1.31324	21.7687	20.4212	20.3423	21.6804	20.3275	22.2484	22.8323	22.3006	23.0631
254	PA0371		putative Zn-dependent peptidase	Outer Membrane Vesicle [Class 1] ; Periplasmic [Class 1] ; Unknown (This protein may have multiple localization sites) [Class 3]	19.1662	19.4041	18.9117		-0.237906	0.254525	0.49243	19.4349	19.0247	19.039	19.3909	19.9193	18.9021	18.957	18.2956	19.4824
255	PA0372		probable zinc protease	Outer Membrane Vesicle [Class 1] ; Periplasmic [Class 3]	22.6626	22.6436	22.9069		0.019055	-0.244293	-0.263348	22.8338	22.4493	22.7048	22.7955	22.5153	22.62	23.0956	22.0816	23.5436
256	PA0373	ftsY	signal recognition particle receptor FtsY	Cytoplasmic [Class 3]	21.9797	23.0231	22.9717		-1.04347	-0.991983	0.0514889	22.2228	21.84	21.8762	23.1428	23.2135	22.7131	23.0581	22.2804	23.5765
257	PA0374	ftsE	cell division protein FtsE	Cytoplasmic Membrane [Class 2] ; Cytoplasmic Membrane [Class 3]	22.8188	22.9898	23.389		-0.170954	-0.570137	-0.399183	23.0739	22.5128	22.8699	22.93	22.9994	23.0399	24.0367	22.3854	23.7448
258	PA0375	ftsX	cell division protein FtsX	Outer Membrane Vesicle [Class 1] ; Cytoplasmic Membrane [Class 3]	NaN	17.1613	16.463		NaN	NaN	0.698315	NaN	NaN	14.3385	18.018	16.31	17.1558	16.769	15.268	17.3518
259	PA0376	rpoH	sigma factor RpoH	Cytoplasmic [Class 3]	NaN	17.9185	18.6543		NaN	NaN	-0.735792	NaN	NaN	15.8266	18.0108	17.9937	17.7509	18.6321	17.7638	19.5669
260	PA0378		probable transglycosylase	Cytoplasmic Membrane [Class 3]	NaN	16.6022	NaN		NaN	NaN	NaN	NaN	NaN	NaN	17.0824	16.0007	16.7233	NaN	16.5178	NaN
261	PA0380		conserved hypothetical protein	Unknown [Class 3]	19.2874	NaN	18.3758		NaN	0.911613	NaN	NaN	20.6109	17.9639	20.5736	NaN	NaN	19.1392	15.2255	20.7626
262	PA0381	thiG	thiamine biosynthesis protein, thiazole moiety	Cytoplasmic [Class 3]	23.962	25.2799	25.0822		-1.31786	-1.1202	0.197662	24.017	24.1072	23.7618	25.6161	25.1184	25.1051	24.972	24.4443	25.8303
263	PA0382	micA	DNA mismatch repair protein MicA	Cytoplasmic [Class 3]	21.1827	22.363	23.1294		-1.18033	-1.94665	-0.766319	21.1371	21.1108	21.3002	22.7062	22.1464	22.2365	23.1161	22.1823	24.0896
264	PA0384		hypothetical protein	Unknown [Class 3]	18.4799	16.4712	17.7541		2.00873	0.725855	-1.28288	18.0268	18.9665	18.4465	18.5027	15.7617	15.1493	16.6789	NaN	18.8292
265	PA0386		probable oxidase	Cytoplasmic [Class 3]	NaN	16.9748	16.3629		NaN	NaN	0.61198	NaN	NaN	NaN	15.3405	17.1627	18.4213	16.9357	14.7101	17.4427
266	PA0387		conserved hypothetical protein	Cytoplasmic [Class 3]	24.1699	24.6585	25.2511		-0.488567	-1.08114	-0.592573	24.5429	24.0855	23.8814	24.9244	24.5436	24.5074	25.3144	24.7147	25.7242
267	PA0388		hypothetical protein	Unknown [Class 3]	22.788	23.5503	24.2174		-0.762339	-1.42941	-0.667072	22.8854	22.8672	22.6113	24.3499	23.7026	22.5984	24.2562	23.9832	24.4127
268	PA0389		hypothetical protein	Cytoplasmic [Class 3]	20.6667	21.5833	21.8435		-0.916657	-1.17683	-0.260175	20.989	20.3269	20.6841	21.7943	21.718	21.2376	21.7792	21.555	22.1963
269	PA0390	metX	homoserine O-acetyltransferase	Cytoplasmic [Class 3]	20.5394	23.274	22.819		-2.73461	-2.27961	0.455004	21.0174	20.1468	20.454	23.3847	22.8916	23.5458	22.9933	22.3572	23.1066
270	PA0391		hypothetical protein	Cytoplasmic [Class 3]	NaN	16.4575	18.41		NaN	NaN	-1.95255	NaN	NaN	NaN	15.8869	17.028	NaN	17.5446	19.2615	18.4239
271	PA0392		conserved hypothetical protein	Cytoplasmic Membrane [Class 3]	17.1183	18.4207	19.0305		-1.30243	-1.91226	-0.609824	NaN	17.1154	17.1211	18.6249	18.9904	17.6468	19.2287	18.2774	19.5855
272	PA0393	proC	pyrroline-5-carboxylate reductase	Cytoplasmic [Class 3]	22.6544	22.6692	23.141		-0.0148513	-0.486593	-0.471742	23.1127	22.0339	22.8165	23.1779	22.6729	22.1569	22.8649	22.5734	23.9846
273	PA0394		conserved hypothetical protein	Cytoplasmic [Class 1] ; Cytoplasmic [Class 3]	22.2651	22.3434	22.2633		-0.0782452	0.0018514	0.0800966	23.5541	21.8514	21.3898	22.4634	22.6903	21.8765	22.2904	21.7641	22.7353
274	PA0395	pilT	twitching motility protein PilT	Cytoplasmic [Class 1] ; Cytoplasmic [Class 3]	21.247	21.741	21.1063		-0.493958	0.140698	0.634656	21.5567	20.8085	21.3759	21.7719	21.443	22.0081	21.3169	20.2947	21.7074
275	PA0396	pilU	twitching motility protein PilU	Cytoplasmic [Class 3]	18.547	20.8566	20.9141		-2.30962	-2.36714	-0.0575186	18.7147	17.5061	19.4201	21.0502	20.6639	20.8557	20.7812	20.7761	21.185
276	PA0399		cystathionine beta-synthase	Cytoplasmic [Class 3]	21.7772	22.8637	24.052		-1.0865	-2.2748	-1.18831	22.5547	21.2482	21.5286	22.7945	22.8302	22.9663	24.2647	23.5081	24.3832
277	PA0400		probable cystathionine gamma-lyase	Cytoplasmic [Class 2] ; Cytoplasmic [Class 3]	23.4698	24.9734	25.2496		-1.50357	-1.77973	-0.276159	23.7701	23.0476	23.5918	24.7625	24.5781	25.5796	25.6491	24.4367	25.6629
278	PA0401		noncatalytic dihydroorotase-like protein	Cytoplasmic [Class 3]	22.0212	23.3427	23.3786		-1.32151	-1.35747	-0.0359618	22.5292	21.633	21.9014	23.4044	22.9055	23.7181	23.5782	22.7808	23.777
279	PA0402	pyrB	aspartate carbamoyltransferase	Cytoplasmic [Class 2] ; Cytoplasmic [Class 3]	22.3665	23.6699	23.686		-1.30347	-1.31951	-0.0160395	22.7638	22.0034	22.3322	23.6104	23.262	24.1374	24.0805	22.9297	24.0478
280	PA0403	pyrR	transcriptional regulator PyrR	Cytoplasmic [Class 3]	23.7316	23.6973	24.1873		0.0343901	-0.455624	-0.490014	23.9067	23.8548	23.4334	23.8981	23.9318	23.2618	24.47	23.314	24.7778
281	PA0404		conserved hypothetical protein	Cytoplasmic [Class 3]	17.7222	18.3954	19.3137		-0.673131	-1.59147	-0.918339	18.2554	15.9009	19.0103	19.391	19.4916	16.3034	18.2583	19.2755	20.4073
282	PA0405	algH	AlgH	Unknown [Class 3]	18.6016	20.7439	21.3571		-2.14232	-2.75547	-0.613155	21.3675	20.252	14.1854	20.9722	20.6095	20.6502	21.8773	20.5231	21.671
283	PA0406	tonB3	TonB3	Unknown [Class 3]	NaN	NaN	15.4183		NaN	NaN	NaN	NaN	NaN	NaN	18.0391	NaN	NaN	16.2829	15.1784	14.7937
284	PA0407	gshB	glutathione synthetase	Cytoplasmic [Class 3]	23.0049	23.475	23.5294		-0.470135	-0.524453	-0.0543181	22.9927	22.8338	23.1882	23.457	23.3317	23.6364	23.3797	23.1526	24.0558
285	PA0408	pilG	PilG (CheY4)	Cytoplasmic [Class 1] ; Cytoplasmic [Class 2] ; Cytoplasmic [Class 3]	23.3216	23.6664	24.2183		-0.344803	-0.896745	-0.551942	23.3926	23.1918	23.3803	24.735	23.4303	22.8339	23.8668	23.3794	25.4087
286	PA0409	pilH	PilH (Chey5)	Cytoplasmic [Class 3]	23.8025	24.1319	24.9105		-0.329355	-1.10799	-0.778634	23.9902	23.4816	23.9357	24.4252	24.1724	23.798	25.4567	24.3754	24.8995
287	PA0410	pilI	PilI (CheW4)	Cytoplasmic [Class 3]	21.2531	21.4339	22.6693		-0.180823	-1.41625	-1.23543	21.337	21.4085	21.0137	21.6953	22.26	20.3464	22.8875	22.0902	23.0302
288	PA0411	pilJ	Chemoreceptor PilJ (Chp pathway)	Cytoplasmic [Class 2] ; Outer Membrane Vesicle [Class 1] ; Cytoplasmic [Class 3]	20.3382	22.1279	22.222		-1.78968	-1.88379	-0.094113	20.5029	20.0609	20.4509	21.6537	22.2018	22.5282	22.5497	21.4697	22.6467
289	PA0412	pilK	PilK (CheR4)	Cytoplasmic [Class 3]	NaN	17.7664	NaN		NaN	NaN	NaN	NaN	NaN	NaN	18.2087	18.4576	16.633	NaN	NaN	17.8592
290	PA0413	chpA	ChpA (CheA4)	Cytoplasmic [Class 2] ; Cytoplasmic [Class 3]	17.1675	19.5402	20.3009		-2.37275	-3.13341	-0.760661	17.7853	15.9975	17.7197	19.6638	19.2516	19.7053	20.4906	19.9627	20.4494
291	PA0414	chpB	ChpB (CheB4)	Cytoplasmic [Class 3]	NaN	19.113	20.2044		NaN	NaN	-1.09136	NaN	NaN	NaN	20.283	17.6663	19.3898	20.9644	19.0237	20.625
292	PA0415	chpC	ChpC (CheW5)	Unknown [Class 3]	21.919	21.7144	22.707		0.204587	-0.787984	-0.992571	21.8533	21.7175	22.1862	21.9342	22.0665	21.1425	23.036	22.2154	22.8695
293	PA0418		hypothetical protein	Cytoplasmic [Class 3]	18.2759	19.6264	18.8867		-1.35044	-0.610785	0.739657	19.3394	17.384	18.1045	19.1815	19.9855	19.7121	18.6556	17.5804	20.4242
294	PA0419		conserved hypothetical protein	Cytoplasmic [Class 3]	21.7389	22.1421	22.7356		-0.403266	-0.996705	-0.593438	22.0751	21.5187	21.6228	22.553	22.0367	21.8367	23.1248	21.9509	23.1311
295	PA0420	bioA	adenosylmethionine-8-amino-7-oxononanoate aminotransferase	Cytoplasmic [Class 3]	18.4352	20.9664	21.5875		-2.53121	-3.15229	-0.621079	19.1002	18.2477	17.9578	21.3223	20.3741	21.2029	21.8341	20.16	22.7684
296	PA0421		hypothetical protein	Unknown [Class 3]	22.4504	23.9015	23.5262		-1.4511	-1.07579	0.375315	22.8121	22.2105	22.3285	23.933	23.9415	23.83	23.5231	23.0742	23.9812
297	PA0423	pasP	PasP	Extracellular [Class 1] ; Outer Membrane Vesicle [Class 1] ; Unknown [Class 3]	26.6992	26.2393	27.1737		0.459894	-0.474562	-0.934455	27.0832	26.2741	26.7402	26.1278	26.4586	26.1314	27.5552	26.6428	27.3233
298	PA0424	mexR	multidrug resistance operon repressor MexR	Cytoplasmic [Class 3]	19.4657	18.8745	20.4933		0.591164	-1.02759	-1.61875	19.4028	20.181	18.8132	20.5609	19.8051	16.2575	20.3803	19.3503	21.7492
299	PA0425	mexA	Resistance-Nodulation-Cell Division (RND) multidrug efflux membrane fusion protein MexA precursor	Cytoplasmic Membrane [Class 1] ; Outer Membrane [Class 1] ; Outer Membrane Vesicle [Class 1] ; Cytoplasmic Membrane [Class 3]	21.9393	22.7581	22.1512		-0.818771	-0.211923	0.606848	22.1867	21.5734	22.0577	22.5516	22.853	22.8695	22.2777	21.6385	22.5375
300	PA0426	mexB	Resistance-Nodulation-Cell Division (RND) multidrug efflux transporter MexB	Cytoplasmic Membrane [Class 1] ; Outer Membrane Vesicle [Class 1] ; Cytoplasmic Membrane [Class 3]	17.9701	19.5517	18.7341		-1.5816	-0.764025	0.817571	18.6039	17.1099	18.1965	19.5339	19.5914	19.5298	18.9192	18.8561	18.427
301	PA0427	oprM	Major intrinsic multiple antibiotic resistance efflux outer membrane protein OprM precursor	Outer Membrane [Class 1] ; Outer Membrane Vesicle [Class 1] ; Outer Membrane [Class 3]	20.7859	21.2498	21.2083		-0.463916	-0.422452	0.0414639	20.9781	20.4156	20.964	21.4575	21.4848	20.8071	21.0503	21.1222	21.4524
302	PA0428		probable ATP-dependent RNA helicase	Cytoplasmic [Class 3]	19.6313	23.1149	23.2623		-3.48357	-3.63099	-0.147414	20.0473	19.2573	19.5893	23.2094	23.3995	22.7356	23.4927	22.7958	23.4984
303	PA0429		hypothetical protein	Cytoplasmic [Class 3]	17.4146	22.6014	22.7555		-5.18685	-5.34086	-0.154018	NaN	17.2103	17.6189	22.7252	22.0011	23.0781	23.2582	21.8295	23.1786
304	PA0430	metF	5,10-methylenetetrahydrofolate reductase	Cytoplasmic [Class 3]	23.1899	24.212	24.0035		-1.02211	-0.813663	0.208446	23.5243	22.8855	23.1597	24.2372	24.4466	23.9521	24.0979	23.2446	24.6681
305	PA0431		hypothetical protein	Unknown [Class 3]	20.1543	20.7068	20.8799		-0.552485	-0.725571	-0.173087	19.3731	20.6011	20.4888	21.1766	20.3643	20.5796	21.1022	20.6068	20.9308
306	PA0432	sahH	S-adenosyl-L-homocysteine hydrolase	Cytoplasmic [Class 3]	24.3101	25.631	25.9379		-1.32085	-1.6278	-0.306957	24.6517	24.0573	24.2213	25.8262	25.712	25.3547	25.9512	25.2712	26.5914
307	PA0436		probable transcriptional regulator	Cytoplasmic [Class 3]	20.4246	19.2237	20.1004		1.20084	0.324154	-0.876685	20.7744	20.7163	19.783	18.9225	18.9078	19.8408	20.2079	19.5677	20.5256
308	PA0437	codA	cytosine deaminase	Cytoplasmic [Class 1] ; Cytoplasmic [Class 3]	21.2212	23.3622	22.8465		-2.14103	-1.62532	0.515708	21.6039	20.9406	21.119	23.5658	22.682	23.8387	23.4127	21.3968	23.7299
309	PA0446		conserved hypothetical protein	Cytoplasmic [Class 2] ; Cytoplasmic [Class 3]	20.824	19.4292	21.6132		1.39477	-0.789242	-2.18401	21.3826	20.0065	21.0829	19.864	19.0993	19.3244	21.7973	20.9704	22.072
310	PA0447	gcdH	glutaryl-CoA dehydrogenase	Cytoplasmic [Class 3]	20.7839	20.6603	22.6861		0.123579	-1.90221	-2.02579	20.8584	20.3728	21.1205	20.272	20.7617	20.9474	23.0737	21.9851	22.9997
311	PA0449		hypothetical protein	Cytoplasmic [Class 1] ; Cytoplasmic [Class 3]	21.561	20.6372	21.594		0.92379	-0.0329456	-0.956736	21.4679	21.4109	21.8042	21.4659	21.5515	18.8944	21.7338	20.1977	22.8504
312	PA0450		probable phosphate transporter	Cytoplasmic Membrane [Class 3]	14.5502	18.0711	NaN		-3.52088	NaN	NaN	18.9914	10.7178	13.9415	17.08	17.9179	19.2153	NaN	18.5493	NaN
313	PA0455	dbpA	RNA helicase DbpA	Cytoplasmic [Class 3]	NaN	19.2584	18.9917		NaN	NaN	0.266679	16.8605	NaN	NaN	18.9757	19.312	19.4874	17.9474	18.7733	20.2544
314	PA0456		probable cold-shock protein	Cytoplasmic [Class 2] ; Cytoplasmic [Class 3]	26.8657	27.5892	27.9403		-0.723539	-1.07465	-0.35111	27.141	27.1089	26.3472	28.1	26.8571	27.8106	27.948	27.2646	28.6083
315	PA0457		hypothetical protein	Unknown [Class 3]	16.8547	NaN	NaN		NaN	NaN	NaN	16.9113	16.798	NaN	NaN	18.74	NaN	NaN	NaN	17.3987
316	PA0459		probable ClpA/B protease ATP binding subunit	Cytoplasmic [Class 3]	23.3462	22.6942	22.1152		0.652041	1.23104	0.579004	23.3679	23.3886	23.2822	22.3147	23.1528	22.6151	22.0602	21.6477	22.6377
317	PA0460		hypothetical protein	Unknown [Class 3]	24.8688	20.6181	23.6585		4.25078	1.21037	-3.0404	25.2322	24.6199	24.7545	20.9449	20.412	20.4973	23.6269	22.6202	24.7283
318	PA0462		hypothetical protein	Unknown [Class 3]	22.713	19.9515	21.1611		2.76149	1.55189	-1.2096	22.9905	22.3937	22.7549	20.1343	20.4128	19.3075	21.3401	20.3604	21.7829
319	PA0463	creB	two-component response regulator CreB	Cytoplasmic [Class 2] ; Cytoplasmic [Class 3]	21.2131	20.8205	20.5935		0.392551	0.619558	0.227007	21.3342	21.0631	21.2419	20.658	20.9589	20.8448	20.7027	19.7817	21.2961
320	PA0464	creC	two-component sensor CreC	Cytoplasmic Membrane [Class 3]	23.9245	22.2761	22.3997		1.64837	1.52477	-0.123595	23.6067	23.1696	24.9971	21.6567	23.199	21.9725	22.6072	21.3201	23.2717
321	PA0467		conserved hypothetical protein	Cytoplasmic [Class 3]	20.9773	20.5254	20.0166		0.451895	0.960694	0.508799	20.9015	21.3888	20.6417	20.5715	20.4675	20.5373	19.6958	19.6189	20.7352
322	PA0468		hypothetical protein	Unknown [Class 3]	21.924	20.907	20.8189		1.01694	1.10505	0.0881144	21.8754	22.1851	21.7115	20.583	21.276	20.8621	20.8239	19.8972	21.7356
323	PA0469		hypothetical protein	Cytoplasmic [Class 3]	22.3562	22.3542	22.3363		0.0019989	0.0199159	0.017917	22.4371	22.3275	22.3041	22.583	22.4599	22.0199	22.355	21.5432	23.1108
324	PA0473		probable glutathione S-transferase	Cytoplasmic [Class 3]	22.4582	23.275	21.6049		-0.816868	0.853303	1.67017	22.4275	22.2997	22.6474	23.3257	23.7281	22.7714	21.803	20.7925	22.2192
325	PA0475		probable transcriptional regulator	Cytoplasmic [Class 3]	17.9437	14.6784	NaN		3.26534	NaN	NaN	17.7128	18.1746	NaN	16.8086	15.3995	11.8269	NaN	NaN	NaN
326	PA0478		probable N-acetyltransferase	Cytoplasmic [Class 3]	20.0089	20.4056	20.9729		-0.396674	-0.963944	-0.56727	20.427	20.2823	19.3176	20.4759	20.593	20.1479	20.9663	19.8358	22.1165
328	PA0480		probable hydrolase	Cytoplasmic [Class 3]	18.4832	NaN	NaN		NaN	NaN	NaN	18.6392	17.8745	18.9357	NaN	NaN	NaN	NaN	NaN	NaN
329	PA0482	glcB	malate synthase G	Cytoplasmic [Class 3]	23.9222	24.9464	24.7424		-1.02411	-0.820163	0.203951	24.3406	23.6415	23.7847	24.9937	25.1798	24.6656	24.9027	23.9822	25.3424
330	PA0483		probable acetyltransferase	Cytoplasmic [Class 3]	19.1859	NaN	NaN		NaN	NaN	NaN	18.8508	19.6733	19.0335	NaN	NaN	NaN	NaN	NaN	NaN
331	PA0484		conserved hypothetical protein	Cytoplasmic [Class 3]	20.3631	19.9648	18.6219		0.398326	1.74122	1.34289	20.8049	19.6969	20.5875	20.4233	20.8767	18.5943	18.4484	17.6833	19.7341
332	PA0486		conserved hypothetical protein	Cytoplasmic [Class 3]	20.9845	21.6881	21.3316		-0.703601	-0.347094	0.356507	21.4768	20.6961	20.7807	21.6993	21.6273	21.7379	21.204	20.7951	21.9957
333	PA0487		probable molybdenum transport regulator	Cytoplasmic [Class 3]	21.7838	20.5491	21.0162		1.23466	0.767541	-0.46712	22.2101	21.4856	21.6556	20.3831	21.2654	19.9988	21.2637	19.9969	21.7881
334	PA0491		probable transcriptional regulator	Cytoplasmic [Class 2] ; Cytoplasmic [Class 3]	18.3093	18.2361	18.8548		0.0732841	-0.545502	-0.618786	18.7249	17.9505	18.2527	19.455	15.9563	19.2968	18.59	18.8491	19.1255
335	PA0492		conserved hypothetical protein	Cytoplasmic [Class 3]	NaN	NaN	18.1494		NaN	NaN	NaN	NaN	NaN	NaN	NaN	NaN	NaN	18.3593	16.7764	19.3125
336	PA0494		probable acyl-CoA carboxylase subunit	Cytoplasmic [Class 3]	NaN	NaN	19.5625		NaN	NaN	NaN	NaN	NaN	NaN	NaN	NaN	18.7424	19.7004	18.4824	20.5047
337	PA0495		hypothetical protein	Cytoplasmic [Class 3]	NaN	NaN	18.6549		NaN	NaN	NaN	NaN	NaN	NaN	NaN	NaN	NaN	19.7803	16.7814	19.403
338	PA0496		conserved hypothetical protein	Cytoplasmic [Class 3]	NaN	NaN	19.3537		NaN	NaN	NaN	NaN	NaN	13.786	NaN	NaN	NaN	19.8719	17.9131	20.2761
339	PA0500	bioB	biotin synthase	Cytoplasmic [Class 3]	19.6887	23.4919	23.9053		-3.80323	-4.21662	-0.41339	20.4276	19.1802	19.4583	23.5382	22.7817	24.1558	24.2813	22.8812	24.5533
340	PA0501	bioF	8-amino-7-oxononanoate synthase	Cytoplasmic [Class 3]	18.4126	20.4237	20.1357		-2.01111	-1.72311	0.287993	19.5134	16.9966	18.7278	20.2996	20.2942	20.6773	20.2148	18.6858	21.5065
341	PA0502		probable biotin biosynthesis protein bioH	Cytoplasmic [Class 3]	20.0521	19.8437	19.5792		0.208319	0.472854	0.264535	20.4286	20.2762	19.4514	19.7496	19.9426	19.839	20.6673	17.7634	20.307
342	PA0503		probable biotin synthesis protein BioC	Unknown [Class 3]	15.9431	18.3704	19.437		-2.42725	-3.49389	-1.06664	15.5637	16.0955	16.1703	18.5156	18.0933	18.5023	20.2597	17.3985	20.6529
343	PA0504	bioD	dethiobiotin synthase	Cytoplasmic [Class 3]	18.746	19.7643	19.6587		-1.01823	-0.912626	0.105607	17.65	19.7918	18.7963	20.2804	19.4741	19.5384	20.2668	17.9848	20.7244
344	PA0505		hypothetical protein	Unknown [Class 3]	17.6613	NaN	NaN		NaN	NaN	NaN	18.0571	17.3997	17.527	NaN	18.5993	NaN	NaN	18.8702	NaN
345	PA0506		probable acyl-CoA dehydrogenase	Cytoplasmic [Class 3]	20.8899	23.3049	23.0191		-2.41496	-2.12922	0.285748	21.4645	20.3371	20.8682	23.3699	23.6251	22.9197	23.0868	22.5358	23.4348
346	PA0507		probable acyl-CoA dehydrogenase	Cytoplasmic [Class 3]	14.5431	NaN	15.2035		NaN	-0.660418	NaN	15.1828	13.9034	NaN	NaN	NaN	15.8621	17.8183	9.93093	17.8613
347	PA0508		probable acyl-CoA dehydrogenase	Cytoplasmic [Class 3]	21.0562	20.817	19.7832		0.239124	1.273	1.03387	21.7038	20.6701	20.7946	20.9525	21.076	20.4227	19.1485	19.5701	20.6309
348	PA0509	nirN	NirN	Periplasmic [Class 1] ; Periplasmic [Class 3]	NaN	15.9206	18.7731		NaN	NaN	-2.85246	NaN	NaN	NaN	15.6723	16.1689	NaN	18.6108	17.5962	20.1122
349	PA0510	nirE	NirE	Cytoplasmic [Class 3]	NaN	19.544	22.5252		NaN	NaN	-2.98117	NaN	NaN	16.1666	19.6587	20.4921	18.4814	22.4154	21.474	23.6862
350	PA0511	nirJ	heme d1 biosynthesis protein NirJ	Cytoplasmic [Class 3]	NaN	NaN	17.7645		NaN	NaN	NaN	NaN	NaN	NaN	NaN	16.2851	NaN	17.7909	16.8311	18.6717
351	PA0512	nirH	NirH	Unknown [Class 3]	NaN	NaN	18.1982		NaN	NaN	NaN	NaN	NaN	NaN	NaN	14.287	NaN	18.5569	16.7871	19.2505
352	PA0513	nirG	NirG	Cytoplasmic [Class 3]	NaN	16.0218	20.3463		NaN	NaN	-4.32445	NaN	NaN	NaN	17.0545	17.0347	13.9763	21.9417	18.4374	20.6597
353	PA0514	nirL	heme d1 biosynthesis protein NirL	Cytoplasmic [Class 3]	NaN	17.9579	21.5494		NaN	NaN	-3.5915	NaN	NaN	NaN	16.4837	19.1449	18.245	21.6269	20.4393	22.5819
354	PA0515		probable transcriptional regulator	Cytoplasmic [Class 3]	NaN	NaN	21.2026		NaN	NaN	NaN	NaN	NaN	NaN	NaN	18.606	NaN	21.1803	19.7183	22.7092
355	PA0516	nirF	heme d1 biosynthesis protein NirF	Cytoplasmic [Class 1] ; Outer Membrane Vesicle [Class 1] ; Cytoplasmic [Class 3]	NaN	15.6923	19.6355		NaN	NaN	-3.94327	NaN	NaN	NaN	15.3971	15.9874	NaN	20.0285	18.6924	20.1857
356	PA0518	nirM	cytochrome c-551 precursor	Periplasmic [Class 1] ; Periplasmic [Class 3]	16.4464	NaN	21.0507		NaN	-4.60435	NaN	15.2329	NaN	17.6598	17.2322	NaN	NaN	21.325	20.2477	21.5794
357	PA0519	nirS	nitrite reductase precursor	Periplasmic [Class 1] ; Periplasmic [Class 3]	17.5495	21.6726	25.3378		-4.12312	-7.7883	-3.66518	17.4033	17.476	17.769	21.6364	22.4488	20.9325	25.4497	24.2698	26.2938
358	PA0520	nirQ	regulatory protein NirQ	Cytoplasmic [Class 1] ; Cytoplasmic [Class 3]	24.2735	NaN	22.324		NaN	1.94948	NaN	NaN	24.9209	23.6261	NaN	NaN	NaN	22.6792	19.7173	24.5755
359	PA0523	norC	nitric-oxide reductase subunit C	Cytoplasmic Membrane [Class 1] ; Outer Membrane Vesicle [Class 1] ; Cytoplasmic Membrane [Class 3]	18.8666	19.2589	22.3008		-0.392222	-3.43415	-3.04193	NaN	18.7088	19.0245	16.7505	NaN	21.7672	22.5071	20.6082	23.7871
360	PA0524	norB	nitric-oxide reductase subunit B	Cytoplasmic Membrane [Class 1] ; Cytoplasmic Membrane [Class 3]	NaN	NaN	18.356		NaN	NaN	NaN	NaN	NaN	NaN	NaN	NaN	NaN	17.2102	NaN	19.5019
361	PA0525		probable dinitrification protein NorD	Cytoplasmic [Class 3]	NaN	NaN	17.1395		NaN	NaN	NaN	NaN	13.7651	NaN	NaN	NaN	13.8084	16.7089	NaN	17.5702
362	PA0527	dnr	transcriptional regulator Dnr	Cytoplasmic [Class 3]	22.2732	23.2905	22.7677		-1.01724	-0.49444	0.522797	22.4402	22.1525	22.227	24.3663	22.3053	23.1998	22.6967	22.4855	23.1207
364	PA0533		probable transcriptional regulator	Cytoplasmic [Class 3]	15.97	17.4382	NaN		-1.46821	NaN	NaN	17.5954	14.3722	15.9423	17.3318	17.4898	17.4929	NaN	NaN	17.8839
365	PA0534	pauB1	FAD-dependent oxidoreductase	Unknown (This protein may have multiple localization sites) [Class 3]	NaN	NaN	20.4169		NaN	NaN	NaN	NaN	NaN	NaN	16.8064	NaN	NaN	20.2691	19.9991	20.9826
366	PA0535		probable transcriptional regulator	Cytoplasmic [Class 3]	19.2278	18.2839	17.8883		0.943889	1.3395	0.39561	18.6556	19.8	NaN	18.2263	NaN	18.3415	17.4233	16.5389	19.7026
367	PA0536		hypothetical protein	Outer Membrane Vesicle [Class 1] ; Cytoplasmic Membrane [Class 3]	11.9833	NaN	13.5122		NaN	-1.52888	NaN	14.8346	9.7353	11.38	15.4522	NaN	NaN	12.7238	16.7033	11.1094
368	PA0537		conserved hypothetical protein	Outer Membrane Vesicle [Class 1] ; Unknown [Class 3]	21.2507	22.8409	22.4063		-1.59022	-1.15558	0.434637	22.1051	21.2045	20.4423	22.8458	22.8221	22.8548	22.2405	21.9133	23.0649
369	PA0541		hypothetical protein	Periplasmic [Class 3]	16.1383	19.6869	19.2685		-3.54863	-3.13026	0.418372	16.9485	15.5418	15.9245	20.5596	19.644	18.8571	18.6258	19.1544	20.0254
370	PA0542		conserved hypothetical protein	Unknown [Class 3]	23.034	23.0257	24.0019		0.00824801	-0.967885	-0.976133	23.4967	22.9801	22.6252	24.0056	22.795	22.2766	23.8157	23.345	24.8449
371	PA0546	metK	methionine adenosyltransferase	Cytoplasmic [Class 1] ; Cytoplasmic [Class 2] ; Cytoplasmic [Class 3]	25.7116	26.9651	26.6949		-1.25357	-0.98338	0.270185	26.1501	25.2497	25.7349	26.6172	26.4119	27.8663	26.8254	25.8621	27.3973
372	PA0547		probable transcriptional regulator	Cytoplasmic [Class 3]	NaN	16.8353	18.6509		NaN	NaN	-1.81558	NaN	NaN	NaN	19.6633	14.0073	NaN	19.2864	19.1017	17.5646
373	PA0548	tktA	transketolase	Cytoplasmic [Class 3]	23.1017	25.4691	25.4359		-2.36738	-2.3342	0.033186	23.7246	22.3911	23.1895	25.9329	25.4678	25.0067	25.6023	24.8107	25.8948
374	PA0549		hypothetical protein	Cytoplasmic [Class 3]	NaN	NaN	15.9664		NaN	NaN	NaN	19.2544	NaN	NaN	NaN	NaN	16.7842	15.7555	NaN	16.1772
375	PA0550		conserved hypothetical protein	Cytoplasmic [Class 3]	20.8085	20.6618	17.2773		0.146706	3.53115	3.38444	19.6802	21.2905	21.4547	21.3461	20.0781	20.561	16.2333	15.8894	19.7092
376	PA0551	epd	D-erythrose 4-phosphate dehydrogenase	Cytoplasmic [Class 2] ; Cytoplasmic [Class 3]	20.9668	22.9947	21.3772		-2.0279	-0.410398	1.6175	21.2901	20.4376	21.1728	22.9566	22.4625	23.5651	21.0953	21.1048	21.9316
377	PA0552	pgk	phosphoglycerate kinase	Cytoplasmic [Class 2] ; Cytoplasmic [Class 3]	25.3684	26.6265	26.0685		-1.25811	-0.700156	0.557957	25.8869	24.9927	25.2255	26.8927	26.2539	26.7329	26.0992	25.5771	26.5292
378	PA0555	fda	fructose-1,6-bisphosphate aldolase	Cytoplasmic [Class 3]	26.0473	27.2656	26.8904		-1.21829	-0.843101	0.37519	26.2668	25.8111	26.064	27.2114	26.9362	27.6492	27.0988	26.2711	27.3013
379	PA0557		hypothetical protein	Periplasmic [Class 3]	18.1835	15.0935	NaN		3.08996	NaN	NaN	18.1736	18.133	18.2438	15.474	14.713	NaN	NaN	NaN	NaN
380	PA0558		conserved hypothetical protein	Cytoplasmic [Class 3]	23.1994	21.3046	21.0241		1.89487	2.17533	0.280457	23.2013	23.3508	23.0462	21.2408	21.51	21.1629	21.1674	20.3352	21.5698
381	PA0559		conserved hypothetical protein	Cytoplasmic [Class 3]	16.0642	18.9558	16.5661		-2.89155	-0.501841	2.38971	15.4834	16.3308	16.3784	18.8436	18.8713	19.1524	NaN	15.9212	17.211
383	PA0562		probable hydrolase	Cytoplasmic [Class 3]	19.5846	20.8305	20.9446		-1.24589	-1.35993	-0.114046	20.0718	19.668	19.014	20.9444	20.4663	21.0808	21.2102	20.1886	21.4349
386	PA0565		conserved hypothetical protein	Unknown [Class 3]	19.2231	17.4003	18.4698		1.82276	0.753273	-1.06948	19.4434	19.3175	18.9083	18.2011	17.9954	16.0044	19.1342	18.2044	18.0707
387	PA0568		hypothetical protein	Cytoplasmic [Class 3]	21.5998	21.2973	21.2415		0.302437	0.35825	0.0558128	21.9498	21.5218	21.3276	21.9622	21.2509	20.6789	20.8889	20.7186	22.1171
388	PA0569		hypothetical protein	Cytoplasmic [Class 3]	18.9432	18.6917	17.8384		0.251465	1.10474	0.853273	19.0468	18.6442	19.1385	18.571	18.9705	18.5336	18.4392	17.2377	NaN
390	PA0571		hypothetical protein	Unknown [Class 3]	19.4019	20.1981	19.451		-0.796227	-0.0491905	0.747037	20.3619	18.8601	18.9836	20.7208	19.9175	19.9559	19.3811	19.4228	19.5493
391	PA0572		hypothetical protein	Extracellular [Class 1] ; Outer Membrane [Class 3]	18.6377	13.5351	19.0085		5.10257	-0.370824	-5.47339	18.6549	18.6976	18.5605	12.6638	14.4065	NaN	18.5182	18.5723	19.935
392	PA0574		hypothetical protein	Cytoplasmic [Class 3]	NaN	16.8867	18.7174		NaN	NaN	-1.83067	NaN	NaN	NaN	16.9131	NaN	16.8604	19.6701	16.097	20.3851
393	PA0576	rpoD	sigma factor RpoD	Outer Membrane Vesicle [Class 1] ; Cytoplasmic [Class 3]	22.8188	25.6873	26.043		-2.86852	-3.2242	-0.355685	23.0572	22.4808	22.9183	25.6168	26.0425	25.4025	25.985	25.6432	26.5007
394	PA0577	dnaG	DNA primase	Cytoplasmic [Class 3]	14.0049	19.639	20.8132		-5.63407	-6.8083	-1.17423	13.5652	15.2842	13.1652	19.6067	20.1436	19.1666	21.0278	20.3353	21.0765
395	PA0578		conserved hypothetical protein	Cytoplasmic [Class 3]	20.8967	21.622	21.9726		-0.725294	-1.07592	-0.350629	21.0947	20.5922	21.0031	23.0704	21.1954	20.6	22.3237	21.6022	21.9919
396	PA0579	rpsU	30S ribosomal protein S21	Cytoplasmic [Class 1] ; Cytoplasmic [Class 3]	22.7838	26.4178	26.6864		-3.63398	-3.90259	-0.268606	23.1617	22.5156	22.674	26.958	26.6317	25.6635	26.6306	26.4958	26.9327
397	PA0580	gcp	O-sialoglycoprotein endopeptidase	Extracellular [Class 2] ; Extracellular [Class 3]	18.5969	21.2736	22.3294		-2.67674	-3.73249	-1.05575	18.8993	18.3363	18.5551	21.3903	21.2241	21.2065	22.7309	20.7935	23.4638
398	PA0582	folB	dihydroneopterin aldolase	Cytoplasmic [Class 3]	19.2373	20.5062	20.9675		-1.26886	-1.73015	-0.461288	20.1023	18.952	18.6578	20.8709	20.6482	19.9995	21.5723	20.142	21.1882
399	PA0583		hypothetical protein	Cytoplasmic [Class 3]	17.5258	18.6531	18.3574		-1.12735	-0.831597	0.295752	17.8848	17.7297	16.9629	18.1203	18.595	19.2441	18.685	17.5522	18.8349
400	PA0584	cca	tRNA nucleotidyl transferase	Cytoplasmic [Class 3]	17.221	19.4478	19.8217		-2.22678	-2.60069	-0.373917	18.1069	15.9476	17.6086	19.7005	18.8174	19.8255	20.0439	18.8955	20.5257
401	PA0586		conserved hypothetical protein	Cytoplasmic [Class 3]	19.2321	16.986	16.2762		2.24609	2.95595	0.709859	19.7823	18.4636	19.4504	17.7195	17.1186	16.1201	NaN	14.8338	17.7185
402	PA0587		conserved hypothetical protein	Cytoplasmic [Class 3]	17.1949	17.3798	17.3595		-0.184932	-0.164667	0.0202643	18.0454	15.3611	18.1781	18.2141	17.6954	16.2299	17.5156	16.9467	17.6163
403	PA0588		conserved hypothetical protein	Outer Membrane Vesicle [Class 1] ; Cytoplasmic [Class 3]	23.2978	23.4755	23.8385		-0.177694	-0.540745	-0.363051	23.8876	22.8093	23.1965	23.6701	23.7328	23.0235	23.9613	23.0449	24.5094
404	PA0589		conserved hypothetical protein	Cytoplasmic [Class 3]	18.3418	18.2955	19.4613		0.0463645	-1.11947	-1.16583	17.6878	19.4157	17.922	20.7233	NaN	15.8677	19.5552	18.3509	20.4778
405	PA0590	apaH	bis(5'-nucleosyl)-tetraphosphatase	Cytoplasmic [Class 3]	20.1646	20.99	21.1667		-0.825367	-1.00206	-0.176696	20.1452	19.8245	20.5241	21.077	21.2649	20.628	20.8373	20.8915	21.7712
406	PA0591		conserved hypothetical protein	Unknown [Class 3]	21.0453	21.1869	22.6982		-0.141574	-1.65288	-1.5113	20.9555	21.4336	20.7469	21.9116	21.3977	20.2514	22.945	22.0447	23.105
407	PA0592	ksgA	rRNA (adenine-N6,N6)-dimethyltransferase	Cytoplasmic [Class 3]	22.2715	23.4192	23.7197		-1.14764	-1.4482	-0.300555	22.7044	21.9578	22.1524	23.7922	23.155	23.3104	23.8381	22.8907	24.4305
408	PA0593	pdxA	pyridoxal phosphate biosynthetic protein PdxA	Cytoplasmic [Class 3]	18.1158	21.0474	21.2635		-2.9315	-3.14767	-0.21617	18.9773	17.0336	18.3366	21.4243	20.469	21.2487	21.1368	20.667	21.9867
409	PA0594	surA	peptidyl-prolyl cis-trans isomerase SurA	Periplasmic [Class 2] ; Outer Membrane Vesicle [Class 1] ; Periplasmic [Class 3]	25.1187	25.898	25.51		-0.779272	-0.391235	0.388037	25.1587	25.0578	25.1397	26.0155	25.7106	25.9679	25.5667	24.9887	25.9745
410	PA0595	lptD	LPS-assembly protein LptD	Outer Membrane Vesicle [Class 1] ; Outer Membrane [Class 3]	20.0563	21.5926	20.3454		-1.53622	-0.289056	1.24717	20.2201	20.1395	19.8095	21.36	21.8756	21.5421	20.0174	20.2825	20.7363
411	PA0596		hypothetical protein	Cytoplasmic [Class 3]	22.2649	23.47	23.5232		-1.20511	-1.25828	-0.0531712	23.5205	21.3615	21.9128	23.2973	23.4333	23.6796	23.5279	22.884	24.1578
412	PA0597		probable nucleotidyl transferase	Cytoplasmic [Class 3]	20.3381	20.7092	20.8049		-0.371063	-0.466803	-0.09574	20.7546	19.9399	20.3198	20.6812	20.7852	20.6611	20.8832	20.2275	21.304
413	PA0599		hypothetical protein	Unknown [Class 3]	19.6482	18.5734	17.8884		1.07482	1.75983	0.685013	20.0219	19.0294	19.8933	19.1048	18.7497	17.8656	16.4227	18.3851	18.8573
414	PA0600	agtS	two-component sensor, AgtS	Unknown (This protein may have multiple localization sites) [Class 3]	13.9861	15.9097	17.0819		-1.92359	-3.09574	-1.17215	14.1361	13.8361	NaN	16.9555	NaN	14.8639	18.0132	NaN	16.1505
415	PA0601	agtR	two-component response regulator, AgtR	Cytoplasmic [Class 3]	19.9678	20.4629	19.7413		-0.495127	0.226426	0.721553	20.6827	19.8748	19.3458	20.3701	20.5134	20.5052	20.2112	18.5658	20.447
416	PA0602		probable binding protein component of ABC transporter	Periplasmic [Class 2] ; Periplasmic [Class 3]	19.8854	21.4497	20.038		-1.56426	-0.152561	1.4117	20.186	20.1697	19.3005	21.7787	21.2406	21.3298	20.6869	18.5335	20.8936
417	PA0603	agtA	AgtA	Cytoplasmic Membrane [Class 2] ; Cytoplasmic Membrane [Class 3]	20.4588	20.1077	21.5786		0.351004	-1.11983	-1.47083	20.3386	20.2808	20.7568	20.6222	19.6122	20.0889	22.0485	20.7507	21.9365
418	PA0604	agtB	AgtB	Periplasmic [Class 2] ; Periplasmic [Class 3]	22.4291	22.9064	22.5415		-0.477234	-0.112328	0.364906	22.5199	22.5078	22.2598	23.2017	22.6251	22.8923	22.3246	22.2129	23.0869
420	PA0607	rpe	ribulose-phosphate 3-epimerase	Cytoplasmic [Class 3]	22.3332	23.1846	23.1706		-0.851379	-0.837433	0.0139459	22.3547	22.4471	22.1977	23.2401	23.3905	22.9231	23.2317	22.626	23.6541
421	PA0608		probable phosphoglycolate phosphatase	Cytoplasmic [Class 3]	17.8668	20.3507	21.1503		-2.4839	-3.28353	-0.799632	18.572	16.921	18.1073	20.798	20.5545	19.6995	20.3248	20.7396	22.3866
422	PA0609	trpE	anthranilate synthetase component I	Cytoplasmic [Class 3]	20.8514	22.9731	21.6355		-2.12173	-0.784115	1.33762	21.2479	20.3301	20.9761	23.2498	22.955	22.7145	21.7911	20.8828	22.2327
423	PA0611	prtR	transcriptional regulator PrtR	Cytoplasmic [Class 3]	22.3473	22.4352	22.6563		-0.0879103	-0.30901	-0.2211	23.2229	21.2583	22.5606	22.9379	21.9732	22.3944	21.7602	22.6209	23.5877
425	PA0620		probable bacteriophage protein	Outer Membrane Vesicle [Class 1] ; Extracellular [Class 3]	16.8491	15.9674	15.2446		0.881671	1.60454	0.722873	16.9495	16.1881	17.4097	16.1747	15.4738	16.2539	14.1615	14.1301	17.4421
426	PA0622		probable bacteriophage protein	Outer Membrane Vesicle [Class 1] ; Unknown [Class 3]	19.3546	20.2661	19.3795		-0.911456	-0.0248534	0.886603	18.3354	19.5297	20.1988	19.9969	20.0735	20.7278	19.8806	18.9507	19.3071
427	PA0623		probable bacteriophage protein	Outer Membrane Vesicle [Class 1] ; Unknown [Class 3]	19.1161	18.8885	19.2926		0.227578	-0.176453	-0.404032	18.1531	19.4362	19.759	19.3422	19.9077	17.4157	19.2556	18.149	20.4731
428	PA0624		hypothetical protein	Unknown [Class 3]	18.8686	17.959	18.4467		0.909651	0.421959	-0.487692	19.517	17.723	19.3659	19.3734	16.8698	17.6337	17.999	NaN	18.8944
431	PA0633		hypothetical protein	Outer Membrane Vesicle [Class 1] ; Unknown [Class 3]	19.7589	17.5485	NaN		2.21046	NaN	NaN	18.4542	20.0281	20.7946	16.8566	17.6973	18.0916	NaN	17.873	NaN
432	PA0634		hypothetical protein	Cytoplasmic [Class 3]	19.4146	19.1627	18.8508		0.251888	0.563873	0.311984	19.2872	19.3047	19.6519	19.6767	19.2206	18.591	18.9785	18.8001	18.7737
433	PA0638		probable bacteriophage protein	Unknown [Class 3]	17.7042	17.6251	NaN		0.0790952	NaN	NaN	18.3261	17.0789	17.7076	18.0969	17.2819	17.4965	NaN	NaN	NaN
434	PA0641		probable bacteriophage protein	Outer Membrane Vesicle [Class 1] ; Outer Membrane [Class 3]	14.4986	18.3481	14.9151		-3.8495	-0.416459	3.43304	14.6164	14.215	14.6644	18.5595	19.0718	17.4131	NaN	14.9925	14.8377
436	PA0649	trpG	anthranilate synthase component II	Cytoplasmic [Class 1] ; Cytoplasmic [Class 3]	21.8117	22.358	21.4524		-0.546214	0.359317	0.905531	22.7752	21.141	21.519	23.0154	22.2181	21.8404	21.7307	20.4909	22.1356
437	PA0650	trpD	anthranilate phosphoribosyltransferase	Cytoplasmic [Class 3]	20.6578	22.0088	20.4961		-1.35103	0.161678	1.5127	20.9332	20.3175	20.7227	22.3656	21.1017	22.5591	20.8629	19.2334	21.392
438	PA0651	trpC	indole-3-glycerol-phosphate synthase	Cytoplasmic [Class 3]	23.3207	23.5281	22.0282		-0.207401	1.29246	1.49986	23.3566	23.318	23.2874	23.7049	23.5258	23.3535	22.2019	21.3314	22.5513
439	PA0652	vfr	transcriptional regulator Vfr	Cytoplasmic [Class 1] ; Cytoplasmic [Class 3]	21.6671	23.045	23.7348		-1.37793	-2.06774	-0.689812	22.3594	21.0532	21.5886	23.3062	22.8412	22.9877	23.8599	22.9423	24.4023
440	PA0653		conserved hypothetical protein	Cytoplasmic [Class 3]	20.7588	20.9126	19.9193		-0.153798	0.839577	0.993375	21.1472	20.7247	20.4047	21.9383	20.5798	20.2197	20.6254	17.0501	22.0823
441	PA0654	speD	S-adenosylmethionine decarboxylase proenzyme	Cytoplasmic [Class 1] ; Cytoplasmic [Class 3]	23.4069	23.6424	24.9436		-0.235503	-1.5367	-1.3012	23.7689	23.0174	23.4345	24.2633	23.6465	23.0176	24.8327	24.6107	25.3875
442	PA0655		hypothetical protein	Unknown [Class 3]	22.9705	22.996	23.3664		-0.0255038	-0.395895	-0.370391	22.3454	23.969	22.5971	23.2618	22.8249	22.9013	23.6647	22.8571	23.5775
443	PA0656		probable HIT family protein	Cytoplasmic [Class 1] ; Cytoplasmic [Class 3]	20.2142	18.2546	17.6066		1.95963	2.60768	0.648049	20.3061	20.0926	20.244	18.478	18.7338	17.552	18.602	14.7018	19.5158
444	PA0657		probable ATPase	Cytoplasmic Membrane [Class 3]	15.5726	18.4159	16.5522		-2.84338	-0.979644	1.86373	16.4576	NaN	14.6875	18.6197	18.2121	NaN	17.2229	16.5603	15.8734
445	PA0658		probable short-chain dehydrogenase	Cytoplasmic [Class 3]	NaN	16.4782	17.4495		NaN	NaN	-0.971282	NaN	NaN	NaN	14.7686	18.1878	NaN	17.8484	17.024	17.476
446	PA0659		hypothetical protein	Cytoplasmic Membrane [Class 3]	16.9363	18.9819	21.4664		-2.04561	-4.53018	-2.48457	16.9484	16.296	17.5643	18.8493	17.9783	20.1179	21.3126	21.8583	21.2284
447	PA0660		NAD(P)H:quinone reductase	Cytoplasmic [Class 3]	23.3351	23.0254	23.1928		0.309682	0.142233	-0.167449	23.1533	23.546	23.3059	22.9593	23.1988	22.918	23.4269	22.1888	23.9629
448	PA0662	argC	N-acetyl-gamma-glutamyl-phosphate reductase	Cytoplasmic [Class 3]	23.6498	24.8451	24.1783		-1.19525	-0.528505	0.666749	24.0174	23.3531	23.5789	24.8387	24.5995	25.0971	24.4037	23.5365	24.5947
449	PA0663		hypothetical protein	Cytoplasmic [Class 3]	19.712	20.831	19.893		-1.11902	-0.181047	0.937977	19.4642	19.828	19.8437	20.9324	21.0997	20.4609	19.7403	19.1641	20.7747
450	PA0664		hypothetical protein	Cytoplasmic [Class 3]	19.5415	21.2551	21.1537		-1.71358	-1.61214	0.101439	19.9949	19.3448	19.2848	22.6193	20.0579	21.0881	21.4898	20.0381	21.9331
451	PA0665		conserved hypothetical protein	Cytoplasmic [Class 3]	22.3687	22.9361	23.717		-0.567369	-1.34829	-0.780923	22.6905	22.2851	22.1306	23.6144	22.5762	22.6178	23.8076	22.9174	24.426
452	PA0666		conserved hypothetical protein	Cytoplasmic [Class 3]	18.086	20.0077	19.7521		-1.92169	-1.66613	0.255558	18.5277	18.3062	17.4242	20.1921	19.1976	20.6334	19.4055	19.4248	20.4261
453	PA0667	mepM	MepM	Unknown [Class 3]	NaN	17.4835	15.992		NaN	NaN	1.49147	NaN	NaN	NaN	17.6349	17.6266	17.189	15.0408	15.7228	17.2125
454	PA0668	tyrZ	tyrosyl-tRNA synthetase 2	Cytoplasmic [Class 2] ; Cytoplasmic [Class 3]	25.0393	26.0393	25.8567		-0.999984	-0.817352	0.182632	25.3887	24.7884	24.9409	26.102	25.7709	26.2451	25.9489	25.2732	26.348
456	PA0672	hemO	heme oxygenase	Unknown [Class 3]	NaN	15.7838	17.2256		NaN	NaN	-1.44181	NaN	NaN	NaN	NaN	15.9527	15.6148	18.2562	15.7674	17.6531
457	PA0675	vreI	ECF sigma factor, VreI	Cytoplasmic [Class 2] ; Cytoplasmic [Class 3]	20.5048	NaN	NaN		NaN	NaN	NaN	20.1366	20.5526	20.8251	NaN	NaN	NaN	NaN	NaN	NaN
458	PA0676	vreR	sigma factor regulator, VreR	Cytoplasmic Membrane [Class 3]	19.0984	NaN	NaN		NaN	NaN	NaN	19.1804	19.2563	18.8584	NaN	NaN	NaN	NaN	11.0814	NaN
459	PA0681	hxcT	HxcT	Cytoplasmic Membrane [Class 3]	19.2412	NaN	NaN		NaN	NaN	NaN	20.058	18.5218	19.1439	NaN	NaN	NaN	NaN	NaN	NaN
460	PA0682	hxcX	HxcX	Cytoplasmic Membrane [Class 3]	19.3769	19.8333	20.7011		-0.456366	-1.32421	-0.867846	18.9042	17.318	21.9085	18.9812	17.7691	22.7496	22.7207	19.1207	20.262
462	PA0684	hxcZ	HxcZ	Cytoplasmic Membrane [Class 2] ; Cytoplasmic Membrane [Class 3]	19.7592	NaN	NaN		NaN	NaN	NaN	19.5702	20.1668	19.5404	NaN	NaN	NaN	NaN	NaN	NaN
463	PA0685	hxcQ	HxcQ	Outer Membrane [Class 2] ; Outer Membrane [Class 1] ; Outer Membrane [Class 3]	17.9326	NaN	NaN		NaN	NaN	NaN	18.2401	17.363	18.1948	NaN	NaN	NaN	NaN	NaN	NaN
464	PA0686	hxcR	HxcR	Cytoplasmic [Class 2] ; Cytoplasmic [Class 3]	18.7344	NaN	NaN		NaN	NaN	NaN	18.7706	18.9969	18.4357	NaN	12.4951	NaN	NaN	17.243	NaN
466	PA0688	lapA	low-molecular-weight alkaline phosphatase A, LapA	Extracellular [Class 1] ; Extracellular [Class 3]	18.3832	NaN	NaN		NaN	NaN	NaN	18.1353	18.5263	18.488	NaN	NaN	NaN	NaN	NaN	NaN
467	PA0689	lapB	low-molecular-weight alkaline phosphatase B, LapB	Extracellular [Class 1] ; Extracellular [Class 3]	17.9985	NaN	NaN		NaN	NaN	NaN	17.9675	17.8976	18.1304	NaN	NaN	NaN	NaN	NaN	NaN
468	PA0690	pdtA	phosphate depletion regulated TPS partner A, PdtA	Extracellular [Class 1] ; Outer Membrane [Class 1] ; Extracellular [Class 3]	16.8579	10.8922	NaN		5.96567	NaN	NaN	17.21	16.1062	17.2575	10.2621	NaN	11.5223	NaN	14.0715	NaN
469	PA0691;REV__PA0840	#N/A	#N/A	#N/A	19.1165	NaN	NaN		NaN	NaN	NaN	18.4568	19.6681	19.2245	NaN	NaN	NaN	NaN	21.015	NaN
471	PA0693	exbB2	transport protein ExbB2	Cytoplasmic Membrane [Class 3]	21.5034	NaN	NaN		NaN	NaN	NaN	21.9902	21.5626	20.9575	NaN	18.3823	NaN	NaN	NaN	NaN
472	PA0694	exbD2	transport protein ExbD	Cytoplasmic Membrane [Class 3]	18.2427	NaN	NaN		NaN	NaN	NaN	18.6378	18.367	17.7232	NaN	NaN	NaN	NaN	NaN	NaN
473	PA0696		hypothetical protein	Outer Membrane [Class 3]	20.2753	14.3595	16.8001		5.91582	3.47522	-2.44061	20.5156	20.1512	20.1592	14.4173	NaN	14.3016	19.8767	12.9648	17.5588
474	PA0697		hypothetical protein	Periplasmic [Class 3]	21.5	NaN	NaN		NaN	NaN	NaN	21.8687	21.4453	21.1859	NaN	NaN	NaN	NaN	NaN	NaN
475	PA0698		hypothetical protein	Unknown [Class 3]	24.5025	18.7037	17.6448		5.79879	6.8577	1.05892	24.9308	24.2858	24.291	18.6295	19.0271	18.4547	16.9129	NaN	18.3768
476	PA0699		probable peptidyl-prolyl cis-trans isomerase, PpiC-type	Cytoplasmic Membrane [Class 3]	20.2641	NaN	NaN		NaN	NaN	NaN	20.7561	19.7027	20.3335	15.9118	NaN	NaN	NaN	NaN	NaN
477	PA0700		hypothetical protein	Unknown [Class 3]	17.2517	NaN	NaN		NaN	NaN	NaN	17.6817	15.5894	18.4839	18.3907	NaN	NaN	NaN	NaN	NaN
478	PA0701		probable transcriptional regulator	Cytoplasmic [Class 3]	18.0663	NaN	NaN		NaN	NaN	NaN	17.7253	17.8854	18.5881	NaN	16.6625	NaN	NaN	NaN	NaN
479	PA0704		probable amidase	Cytoplasmic [Class 3]	16.12	NaN	NaN		NaN	NaN	NaN	17.6114	14.4727	16.276	NaN	17.2504	NaN	NaN	NaN	NaN
480	PA0705	migA	alpha-1,6-rhamnosyltransferase MigA	Cytoplasmic Membrane [Class 3]	17.3373	21.6969	20.9183		-4.35963	-3.58097	0.778667	18.3315	17.6938	15.9866	21.8192	21.6126	21.6591	21.1682	19.5351	22.0515
483	PA0715		hypothetical protein	Cytoplasmic [Class 1] ; Cytoplasmic [Class 3]	12.6388	18.0272	19.0026		-5.38849	-6.3638	-0.97531	NaN	10.238	15.0395	18.4109	16.9246	18.7462	19.4338	18.1431	19.4308
484	PA0720		helix destabilizing protein of bacteriophage Pf1	Unknown [Class 3]	16.375	19.1759	18.4066		-2.80087	-2.03164	0.769222	17.5285	14.6334	16.9631	16.9207	20.1039	20.503	17.6589	17.9279	19.6331
485	PA0728.1	pfiA	PfiT antitoxin, PfiA	Unknown [Class 3]	19.2663	19.1873	19.6568		0.079024	-0.390567	-0.469591	19.6675	19.2712	18.8601	19.6821	NaN	18.6924	20.0518	18.5699	20.3488
486	PA0729	pfiT	Pf4 inhibition toxin, PfiT	Unknown [Class 3]	21.1938	20.9699	20.9026		0.223847	0.291237	0.0673898	21.5468	20.9979	21.0366	21.0501	21.2034	20.6563	20.9242	20.0205	21.763
487	PA0730		probable transferase	Cytoplasmic [Class 3]	21.3576	NaN	NaN		NaN	NaN	NaN	21.9692	20.2412	21.8623	NaN	NaN	NaN	NaN	NaN	NaN
488	PA0732		hypothetical protein	Unknown [Class 3]	20.4194	18.4311	18.6338		1.98829	1.78556	-0.202729	20.3729	19.9714	20.9139	19.7936	17.6395	17.8602	18.3755	NaN	18.8922
489	PA0735		hypothetical protein	Unknown [Class 3]	17.685	18.8657	17.1041		-1.18072	0.580918	1.76164	17.57	17.5157	17.9693	18.2405	19.0069	19.3498	16.769	NaN	17.4392
490	PA0739		probable transcriptional regulator	Cytoplasmic [Class 2] ; Cytoplasmic [Class 3]	16.5858	16.4025	16.6194		0.18332	-0.0335719	-0.216892	16.6811	16.7227	16.3537	16.7547	NaN	16.0503	16.3946	NaN	16.8441
492	PA0741		conserved hypothetical protein	Unknown [Class 3]	21.3628	19.1975	19.1025		2.16525	2.26031	0.0950584	21.5271	21.2785	21.2827	19.2152	19.1162	19.2613	17.8931	18.6289	20.7854
493	PA0743		probable 3-hydroxyisobutyrate dehydrogenase	Cytoplasmic [Class 3]	20.046	17.4	16.5313		2.646	3.51474	0.86874	20.3519	19.9618	19.8243	16.3213	18.0105	17.8682	16.3666	NaN	16.6959
494	PA0744		probable enoyl-CoA hydratase/isomerase	Cytoplasmic [Class 3]	19.2816	19.6917	21.0374		-0.410126	-1.75586	-1.34574	19.0883	18.7403	20.0162	20.3675	18.7123	19.9953	21.2835	19.8078	22.021
495	PA0745	dspI	DspI	Cytoplasmic [Class 3]	22.3127	22.4746	22.6521		-0.161915	-0.33946	-0.177546	22.1211	22.4756	22.3413	22.7115	22.73	21.9822	22.7845	21.8014	23.3705
496	PA0746		probable acyl-CoA dehydrogenase	Cytoplasmic [Class 3]	17.3739	17.4615	18.8315		-0.0875928	-1.45763	-1.37004	17.7285	NaN	17.0193	18.6287	16.9476	16.8081	19.3283	16.8422	20.3241
497	PA0750	ung	uracil-DNA glycosylase	Cytoplasmic [Class 3]	22.9293	23.3316	23.6073		-0.402318	-0.678001	-0.275684	23.5568	22.8587	22.3724	23.634	23.3782	22.9827	23.5673	23.1087	24.1459
498	PA0754		hypothetical protein	Unknown (This protein may have multiple localization sites) [Class 3]	22.403	23.53	17.7507		-1.12705	4.65222	5.77927	22.5014	22.4666	22.2408	23.4419	23.7098	23.4383	17.088	17.6701	18.4941
499	PA0755	opdH	cis-aconitate porin OpdH	Outer Membrane [Class 1] ; Outer Membrane [Class 3]	14.6884	18.569	NaN		-3.88061	NaN	NaN	NaN	14.786	14.5907	18.7471	18.574	18.3858	NaN	NaN	NaN
500	PA0756		probable two-component response regulator	Cytoplasmic [Class 2] ; Cytoplasmic [Class 3]	19.5697	19.998	19.0323		-0.428279	0.537388	0.965667	20.0009	19.7481	18.9601	20.1644	19.9512	19.8784	18.8772	18.3871	19.8325
501	PA0758		hypothetical protein	Cytoplasmic [Class 3]	22.4734	23.3065	23.8071		-0.833199	-1.33378	-0.500586	22.5022	22.3006	22.6173	23.2112	23.3846	23.3239	23.7035	23.2171	24.5009
502	PA0759		conserved hypothetical protein	Unknown [Class 3]	23.4256	23.5899	23.4291		-0.164242	-0.0034771	0.160765	23.9238	22.8315	23.5216	23.8837	23.6804	23.2055	23.3856	22.7586	24.143
503	PA0760		conserved hypothetical protein	Cytoplasmic [Class 3]	22.408	21.0648	21.6229		1.34319	0.785066	-0.558126	22.3831	22.2668	22.5739	21.6737	20.0085	21.5121	21.298	20.6544	22.9163
504	PA0761	nadB	L-aspartate oxidase	Cytoplasmic [Class 1] ; Cytoplasmic [Class 3]	15.3609	18.9837	19.1095		-3.6228	-3.7486	-0.125797	15.0155	15.7063	NaN	18.727	19.1646	19.0594	20.6695	17.9619	18.697
505	PA0762	algU	sigma factor AlgU	Cytoplasmic [Class 3]	23.2166	23.4797	23.7796		-0.263139	-0.563	-0.299861	23.313	23.1386	23.1982	23.5502	23.5255	23.3635	24.1868	22.8832	24.2688
506	PA0763	mucA	anti-sigma factor MucA	Cytoplasmic Membrane [Class 1] ; Cytoplasmic Membrane [Class 3]	22.1869	23.0352	23.2551		-0.848234	-1.06818	-0.219947	22.3654	22.3505	21.8449	23.6898	22.6623	22.7535	23.258	22.7778	23.7296
507	PA0764	mucB	negative regulator for alginate biosynthesis MucB	Periplasmic [Class 1] ; Periplasmic [Class 3]	22.466	22.0095	22.0542		0.456477	0.411748	-0.0447299	22.539	22.5343	22.3245	21.1221	21.115	23.7913	22.0218	21.1965	22.9443
508	PA0766	mucD	serine protease MucD precursor	Periplasmic [Class 1] ; Outer Membrane Vesicle [Class 1] ; Periplasmic [Class 3]	25.9562	25.5156	25.5803		0.440624	0.375902	-0.0647227	26.2097	25.7476	25.9113	25.603	25.6771	25.2666	25.6204	24.9187	26.2019
509	PA0767	lepA	GTP-binding protein LepA	Cytoplasmic Membrane [Class 3]	17.5431	22.7239	23.3374		-5.18079	-5.79428	-0.613489	18.3709	18.4275	15.8309	22.6088	22.772	22.7909	23.5657	22.5757	23.8708
510	PA0768	lepB	signal peptidase I	Cytoplasmic Membrane [Class 2] ; Outer Membrane Vesicle [Class 1] ; Cytoplasmic Membrane [Class 3]	17.5568	20.4145	19.5577		-2.85762	-2.0009	0.856718	17.7025	17.196	17.772	20.6019	20.4569	20.1846	19.4277	19.3354	19.9102
511	PA0769		hypothetical protein	Unknown [Class 3]	NaN	18.6493	17.5034		NaN	NaN	1.14595	18.2326	NaN	NaN	18.4751	18.8339	18.639	18.3005	15.9399	18.2698
512	PA0770	rnc	ribonuclease III	Cytoplasmic [Class 2] ; Cytoplasmic [Class 3]	21.0159	21.7099	22.1149		-0.693971	-1.099	-0.405028	21.4091	20.734	20.9046	22.0122	21.6023	21.5151	21.8818	22.462	22.0009
513	PA0771	era	GTP-binding protein Era	Cytoplasmic Membrane [Class 3]	21.2863	23.0705	23.2359		-1.78415	-1.9496	-0.165452	21.1932	21.1055	21.5602	23.5458	22.6669	22.9986	23.0848	22.9082	23.7148
514	PA0773	pdxJ	pyridoxal phosphate biosynthetic protein PdxJ	Cytoplasmic [Class 1] ; Cytoplasmic [Class 3]	20.1404	21.3332	21.8999		-1.19281	-1.75945	-0.566645	20.0002	20.126	20.295	21.4053	21.1962	21.3982	22.51	20.8981	22.2915
515	PA0774		conserved hypothetical protein	Cytoplasmic [Class 3]	16.8362	20.8413	20.4353		-4.00509	-3.59906	0.406027	15.2908	17.2804	17.9374	20.8964	20.35	21.2775	20.6353	20.0239	20.6467
516	PA0775		conserved hypothetical protein	Cytoplasmic [Class 3]	20.3623	22.7491	22.8603		-2.38686	-2.49807	-0.111203	20.5991	20.7203	19.7674	22.9497	22.7834	22.5144	22.9546	22.0258	23.6006
518	PA0779	asrA	AsrA	Cytoplasmic [Class 2] ; Cytoplasmic [Class 3]	21.4873	23.6725	24.6586		-2.18518	-3.17127	-0.986099	22.0054	21.0343	21.4223	23.449	24.0803	23.4882	24.792	24.1981	24.9858
520	PA0782	putA	proline dehydrogenase PutA	Outer Membrane Vesicle [Class 1] ; Cytoplasmic [Class 3]	14.9006	16.8492	23.3929		-1.94866	-8.49234	-6.54368	14.5185	13.5892	16.594	17.0577	17.3328	16.1572	23.5188	22.6985	23.9615
521	PA0783	putP	sodium/proline symporter PutP	Cytoplasmic Membrane [Class 2] ; Cytoplasmic Membrane [Class 3]	13.2187	18.3411	17.2314		-5.12241	-4.01276	1.10964	14.4987	11.0588	14.0985	18.0062	18.6464	18.3705	16.6936	17.6704	17.3303
525	PA0792	prpD	propionate catabolic protein PrpD	Cytoplasmic [Class 3]	18.7101	16.3795	19.0592		2.3306	-0.349119	-2.67972	18.5634	18.1002	19.4667	17.5024	16.7647	14.8714	18.7749	18.9437	19.459
526	PA0793		hypothetical protein	Cytoplasmic [Class 3]	21.8254	21.6179	20.5736		0.207502	1.25181	1.04431	22.103	21.5386	21.8345	22.4234	20.9165	21.5137	21.112	19.4207	21.188
527	PA0794		probable aconitate hydratase	Cytoplasmic [Class 3]	19.331	21.2963	20.7096		-1.96525	-1.37863	0.58662	19.8815	18.7326	19.3789	20.8615	21.2205	21.8068	20.8491	20.1207	21.1591
528	PA0795	prpC	citrate synthase 2	Cytoplasmic [Class 3]	24.3749	24.6685	24.2254		-0.293607	0.149452	0.443059	24.9236	24.052	24.1491	24.4658	24.415	25.1247	24.493	23.2313	24.952
529	PA0796	prpB	carboxyphosphonoenolpyruvate phosphonomutase	Cytoplasmic [Class 1] ; Cytoplasmic [Class 3]	24.8466	24.1395	23.9383		0.707175	0.908358	0.201183	25.0041	24.8925	24.6433	24.1803	24.121	24.1171	24.0652	23.1175	24.6321
530	PA0797		probable transcriptional regulator	Cytoplasmic [Class 3]	17.7622	15.7344	16.1851		2.02785	1.57715	-0.450694	18.5298	17.0876	17.6692	16.1333	NaN	15.3354	16.3317	14.4132	17.8103
532	PA0799		probable helicase	Cytoplasmic [Class 3]	NaN	16.2702	15.4079		NaN	NaN	0.862247	NaN	NaN	NaN	15.9804	16.7641	16.066	15.6814	15.1228	15.4195
533	PA0804		probable oxidoreductase	Cytoplasmic [Class 3]	17.7237	16.8154	NaN		0.908313	NaN	NaN	17.6896	17.7364	17.7452	18.3143	15.6015	16.5304	16.0102	NaN	NaN
534	PA0805		hypothetical protein	Unknown [Class 3]	21.1614	19.4123	21.2708		1.74914	-0.10937	-1.85851	21.7531	21.149	20.5821	20.0065	19.5817	18.6486	22.1868	20.4872	21.1383
535	PA0807	ampDh3	AmpDh3	Outer Membrane Vesicle [Class 1] ; Cytoplasmic [Class 3]	14.2349	16.0576	NaN		-1.82275	NaN	NaN	15.913	13.7383	13.0533	21.325	12.0122	14.8357	13.3412	NaN	NaN
539	PA0820		hypothetical protein	Cytoplasmic [Class 3]	19.3222	17.85	18.5918		1.47222	0.730368	-0.741853	20.242	19.0361	18.6885	16.4143	17.9839	19.1518	17.9664	17.9508	19.8583
540	PA0827		hypothetical protein	Unknown (This protein may have multiple localization sites) [Class 3]	18.4722	16.5109	NaN		1.96138	NaN	NaN	18.6643	18.7172	18.0352	15.9201	16.5353	17.0771	NaN	NaN	16.8619
541	PA0832		conserved hypothetical protein	Cytoplasmic [Class 1] ; Cytoplasmic [Class 3]	21.5827	21.3108	21.5164		0.2719	0.0663726	-0.205527	21.4528	21.5838	21.7117	21.05	20.9488	21.9337	21.7673	20.3308	22.451
542	PA0833		hypothetical protein	Outer Membrane Vesicle [Class 1] ; Outer Membrane [Class 3]	22.2254	20.6666	22.2236		1.55879	0.00172933	-1.55706	22.3156	21.7331	22.6274	20.9991	20.906	20.0947	22.3595	22.1149	22.1966
543	PA0835	pta	phosphate acetyltransferase	Cytoplasmic [Class 3]	18.5328	20.806	22.0758		-2.27326	-3.54301	-1.26974	19.0255	18.1982	18.3747	20.9538	20.9107	20.5537	22.4162	21.4628	22.3484
544	PA0836	ackA	acetate kinase	Cytoplasmic [Class 2] ; Cytoplasmic [Class 3]	21.6235	23.2051	23.1058		-1.58167	-1.48231	0.0993576	21.9641	21.5582	21.3482	22.9783	23.2595	23.3776	23.2304	22.2188	23.8682
545	PA0837	slyD	peptidyl-prolyl cis-trans isomerase SlyD	Cytoplasmic [Class 3]	25.3302	25.1163	25.9409		0.213856	-0.610779	-0.824635	25.4116	25.2689	25.31	25.3551	25.0523	24.9415	26.0837	25.5523	26.1869
546	PA0838		probable glutathione peroxidase	Periplasmic [Class 3]	22.6819	22.9471	22.8787		-0.265198	-0.196872	0.0683263	22.8383	22.7754	22.4319	23.4499	23.5206	21.8708	22.8365	22.3374	23.4624
547	PA0840		probable oxidoreductase	Cytoplasmic [Class 3]	21.479	21.8088	21.4784		-0.329804	0.000522614	0.330327	21.8592	21.0106	21.5671	21.8758	21.2818	22.2687	21.0908	21.0676	22.2769
548	PA0841		hypothetical protein	Cytoplasmic [Class 3]	NaN	18.1876	NaN		NaN	NaN	NaN	NaN	NaN	NaN	17.3784	18.6839	18.5006	NaN	NaN	NaN
549	PA0842		probable glycosyl transferase	Unknown (This protein may have multiple localization sites) [Class 3]	18.358	NaN	NaN		NaN	NaN	NaN	19.0502	17.5866	18.4372	NaN	NaN	NaN	NaN	NaN	NaN
550	PA0843	plcR	phospholipase accessory protein PlcR precursor	Extracellular [Class 1] ; Extracellular [Class 3]	20.5091	NaN	NaN		NaN	NaN	NaN	20.9521	20.2973	20.278	NaN	NaN	NaN	NaN	NaN	NaN
551	PA0844	plcH	hemolytic phospholipase C precursor	Extracellular [Class 1] ; Extracellular [Class 3]	16.0323	19.0275	16.7734		-2.99526	-0.741121	2.25414	17.7883	14.8088	15.4997	18.8298	19.878	18.3747	18.4151	15.3692	16.5359
552	PA0848	ahpB	alkyl hydroperoxide reductase , AhpB	Cytoplasmic [Class 3]	23.7887	21.0285	20.7476		2.76018	3.04104	0.280855	24.2656	23.2624	23.838	21.2492	21.2606	20.5756	20.8896	20.1153	21.238
553	PA0849	trxB2	thioredoxin reductase 2	Cytoplasmic [Class 2] ; Unknown (This protein may have multiple localization sites) [Class 3]	22.8621	19.3854	19.6054		3.47673	3.25668	-0.220043	23.2968	23.0455	22.244	19.5752	19.8599	18.721	19.9931	17.7651	21.0579
554	PA0851		hypothetical protein	Cytoplasmic [Class 3]	18.1301	17.2375	19.1521		0.892598	-1.022	-1.9146	18.3097	17.592	18.4887	17.0726	17.4024	NaN	20.2371	17.6773	19.5419
555	PA0852	cbpD	chitin-binding protein CbpD precursor	Extracellular [Class 1] ; Extracellular [Class 3]	21.1691	16.7024	20.8713		4.46673	0.297745	-4.16898	20.9991	21.0444	21.4637	16.3822	16.5889	17.136	21.2081	19.8004	21.6055
556	PA0853		probable oxidoreductase	Cytoplasmic [Class 3]	22.0585	20.8614	21.8059		1.19715	0.252649	-0.944499	22.2264	21.7274	22.2218	20.4171	21.2716	20.8954	22.2942	20.6126	22.5107
557	PA0854	fumC2	fumarate hydratase	Cytoplasmic [Class 2] ; Cytoplasmic [Class 3]	23.6171	22.4462	23.0258		1.17089	0.591301	-0.579587	23.953	23.3975	23.5007	22.5503	22.5208	22.2675	23.2891	21.9753	23.8128
558	PA0856		hypothetical protein	Unknown [Class 3]	24.3649	24.7831	25.0494		-0.418195	-0.684558	-0.266363	24.7142	23.907	24.4734	25.1689	24.8866	24.2938	24.9292	24.5794	25.6396
559	PA0857	bolA	morphogene protein BolA	Unknown [Class 3]	20.1123	22.8482	23.1019		-2.7359	-2.98962	-0.253723	20.2016	19.7607	20.3746	23.1176	22.9834	22.4435	22.2726	24.0232	23.0099
560	PA0858		conserved hypothetical protein	Cytoplasmic [Class 3]	20.0462	23.177	23.0783		-3.13082	-3.0321	0.0987212	20.5026	20.0379	19.5979	23.3969	22.8431	23.2909	23.5725	21.8546	23.8076
561	PA0859		hypothetical protein	Unknown [Class 3]	17.8907	19.8928	19.5972		-2.00205	-1.70652	0.295531	19.7601	19.0175	14.8945	19.8914	19.2496	20.5373	19.6182	18.8652	20.3083
562	PA0862		hypothetical protein	Cytoplasmic [Class 3]	21.2143	21.5742	19.7008		-0.359934	1.51351	1.87344	21.3308	20.334	21.9781	24.2441	19.4976	20.981	20.1265	19.0553	19.9205
563	PA0863		probable oxidoreductase	Cytoplasmic Membrane [Class 3]	18.159	18.6279	16.9873		-0.468892	1.17172	1.64061	18.7306	NaN	17.5874	19.8764	17.3711	18.6362	15.9498	NaN	18.0247
564	PA0865	hpd	4-hydroxyphenylpyruvate dioxygenase	Cytoplasmic [Class 2] ; Cytoplasmic [Class 3]	15.7024	17.8654	24.2585		-2.16304	-8.55611	-6.39307	15.2864	15.2253	16.5955	16.7883	16.8324	19.9756	24.7629	22.976	25.0366
565	PA0867	mliC	membrane-bound lysozyme inhibitor of c-type lysozyme MliC	Outer Membrane [Class 2] ; Outer Membrane Vesicle [Class 1] ; Outer Membrane [Class 3]	20.7824	21.1602	20.2338		-0.37776	0.548605	0.926365	21.1563	20.5927	20.5983	21.7704	21.2381	20.4721	21.2451	18.5878	20.8686
566	PA0868		conserved hypothetical protein	Unknown [Class 3]	23.4927	24.6276	24.1356		-1.13499	-0.642982	0.492004	23.5923	23.5018	23.3839	24.4189	24.496	24.9681	23.8893	NaN	24.382
567	PA0869	pbpG	D-alanyl-D-alanine-endopeptidase	Periplasmic [Class 2] ; Periplasmic [Class 3]	16.2516	20.1944	18.2388		-3.94273	-1.98713	1.9556	16.5534	15.2755	16.926	20.6139	20.2044	19.7648	18.3507	17.9275	18.4382
568	PA0870	phhC	aromatic amino acid aminotransferase	Cytoplasmic [Class 1] ; Cytoplasmic [Class 3]	19.7113	20.328	24.2075		-0.616704	-4.49622	-3.87952	19.3646	19.6885	20.0807	20.0908	20.4696	20.4235	24.4563	23.5165	24.6497
569	PA0871	phhB	pterin-4-alpha-carbinolamine dehydratase	Cytoplasmic [Class 3]	22.0302	21.1001	25.0339		0.930027	-3.00372	-3.93375	21.9827	22.1571	21.9508	22.0961	21.0671	20.1372	25.112	24.245	25.7447
570	PA0872	phhA	phenylalanine-4-hydroxylase	Cytoplasmic [Class 3]	NaN	17.8424	23.7543		NaN	NaN	-5.91188	NaN	NaN	NaN	18.3212	17.3636	NaN	24.2288	22.6139	24.4202
572	PA0876		probable transcriptional regulator	Cytoplasmic [Class 3]	18.3327	20.8598	20.0989		-2.5271	-1.76614	0.760963	18.4002	18.0259	18.572	21.0891	20.3385	21.1518	20.1628	18.7008	21.433
575	PA0887	acsA	acetyl-coenzyme A synthetase	Cytoplasmic [Class 3]	19.0372	21.093	22.2856		-2.05571	-3.24838	-1.19267	19.229	18.3494	19.5333	21.4609	21.385	20.433	22.8473	21.5482	22.4614
576	PA0888	aotJ	arginine/ornithine binding protein AotJ	Periplasmic [Class 1] ; Outer Membrane Vesicle [Class 1] ; Extracellular [Class 1] ; Periplasmic [Class 3]	25.8932	25.8676	25.8863		0.0256551	0.00686963	-0.0187855	25.8982	26.1152	25.6663	26.0099	25.7386	25.8542	26.0112	25.1363	26.5115
577	PA0891		hypothetical protein	Cytoplasmic [Class 3]	20.3272	21.4983	22.7506		-1.17111	-2.42346	-1.25235	20.3717	20.378	20.2319	21.7109	21.1655	21.6185	23.5347	22.0594	22.6579
578	PA0892	aotP	arginine/ornithine transport protein AotP	Cytoplasmic Membrane [Class 1] ; Cytoplasmic Membrane [Class 3]	23.1788	23.3582	24.4508		-0.17941	-1.272	-1.09259	23.3995	22.7035	23.4333	23.4456	23.4092	23.2197	24.6408	23.9258	24.7857
579	PA0893	argR	transcriptional regulator ArgR	Cytoplasmic [Class 1] ; Cytoplasmic [Class 3]	18.1266	17.0216	18.9294		1.10498	-0.802782	-1.90776	17.2021	NaN	19.0511	17.2695	NaN	16.7738	19.198	18.2671	19.323
580	PA0895	aruC	N2-Succinylornithine 5-aminotransferase (SOAT) = N2-acetylornithine 5-aminotransferase (ACOAT)	Cytoplasmic [Class 3]	25.0466	25.2347	25.862		-0.188065	-0.815339	-0.627274	25.4144	24.7278	24.9977	25.0535	24.981	25.6696	26.0152	25.062	26.5087
581	PA0896	aruF	subunit I of arginine N2-succinyltransferase = ornithine N2-succinyltransferase	Cytoplasmic [Class 3]	22.0403	21.0188	23.0685		1.02144	-1.02821	-2.04966	22.2188	21.644	22.2581	21.1204	20.8186	21.1175	23.215	22.1934	23.7971
582	PA0897	aruG	subunit II of arginine N2-succinyltransferase = ornithine N2-succinyltransferase	Cytoplasmic [Class 3]	21.2757	20.6888	22.5344		0.586847	-1.25868	-1.84553	21.0739	21.3396	21.4136	20.78	20.6439	20.6426	22.8158	21.6666	23.1207
583	PA0898	aruD	N-Succinylglutamate 5-semialdehyde dehydrogenase	Cytoplasmic [Class 3]	21.102	21.2323	23.3802		-0.130307	-2.27829	-2.14798	21.4125	20.7608	21.1326	22.0057	20.7453	20.9458	23.4727	22.7116	23.9564
584	PA0899	aruB	N2-Succinylarginine dihydrolase	Cytoplasmic [Class 3]	21.712	20.8691	23.3738		0.842964	-1.66181	-2.50478	21.686	22.0172	21.4329	20.8706	20.9516	20.785	23.4889	22.6107	24.022
585	PA0901	aruE	N-Succinylglutamate desuccinylase	Cytoplasmic [Class 3]	23.3673	22.3873	22.8917		0.980044	0.475634	-0.50441	23.9606	22.8672	23.2743	22.9313	21.7871	22.4435	23.1817	22.0115	23.482
586	PA0902		hypothetical protein	Cytoplasmic [Class 3]	21.8704	22.5594	22.2682		-0.68902	-0.397782	0.291238	22.1133	21.5167	21.9811	22.5754	22.3137	22.7891	22.504	21.4926	22.8078
587	PA0903	alaS	alanyl-tRNA synthetase	Cytoplasmic [Class 1] ; Cytoplasmic [Class 2] ; Cytoplasmic [Class 3]	21.3522	24.2543	24.3809		-2.90204	-3.02862	-0.126585	21.5991	21.0655	21.3921	24.1359	24.3848	24.2422	24.5031	23.8274	24.8122
588	PA0904	lysC	aspartate kinase alpha and beta chain	Cytoplasmic [Class 3]	25.6632	26.5978	25.4947		-0.934587	0.16847	1.10306	25.7289	25.5271	25.7336	26.5477	26.4474	26.7982	25.45	25.018	26.0162
589	PA0905	rsmA	RsmA	Unknown [Class 3]	23.5962	23.2295	24.0123		0.366683	-0.416069	-0.782752	23.6444	23.5362	23.6079	23.4997	23.1933	22.9955	24.1006	23.6073	24.3289
592	PA0913	mgtE	MgtE	Outer Membrane Vesicle [Class 1] ; Cytoplasmic Membrane [Class 3]	12.5939	16.1083	14.4389		-3.51436	-1.84498	1.66939	13.1528	10.9921	13.6369	15.3107	16.8604	16.1538	14.4521	14.6836	14.181
593	PA0915		conserved hypothetical protein	Cytoplasmic [Class 3]	18.5633	20.1714	20.2926		-1.60812	-1.72925	-0.121134	18.0637	18.1277	19.4986	20.9449	21.4816	18.0878	19.8264	20.3172	20.7341
594	PA0916		conserved hypothetical protein	Cytoplasmic [Class 1] ; Cytoplasmic [Class 3]	16.4158	21.7	22.4061		-5.28412	-5.99028	-0.706158	18.0693	14.7624	NaN	21.588	22.0486	21.4632	22.938	20.9344	23.346
595	PA0918		cytochrome b561	Cytoplasmic Membrane [Class 3]	NaN	17.9393	18.2338		NaN	NaN	-0.294498	NaN	15.4939	NaN	18.3745	18.3021	17.1412	17.9712	NaN	18.4963
596	PA0919		alanyl-phosphatidylglycerol hydrolase	Outer Membrane Vesicle [Class 1] ; Unknown [Class 3]	14.7878	18.2384	20.2966		-3.45058	-5.50886	-2.05828	15.5579	15.082	13.7234	16.3901	17.5614	20.7636	21.3669	20.7197	18.8033
597	PA0920		alanyl-phosphatidylglycerol synthase	Cytoplasmic Membrane [Class 3]	13.9484	14.6573	12.6768		-0.70892	1.27159	1.98051	9.8547	14.6375	17.353	14.7894	17.5509	11.6317	13.9311	13.3719	10.7274
598	PA0922		hypothetical protein	Cytoplasmic [Class 3]	15.389	20.8053	19.1227		-5.4163	-3.73365	1.68265	16.9044	17.1882	12.0744	21.8752	21.2583	19.2825	18.8485	18.5041	20.0155
599	PA0926		hypothetical protein	Cytoplasmic [Class 3]	20.9063	20.978	21.5073		-0.07171	-0.601035	-0.529325	20.9906	20.9467	20.7816	21.5177	21.2743	20.142	21.3871	20.7848	22.3501
600	PA0927	ldhA	D-lactate dehydrogenase (fermentative)	Cytoplasmic [Class 2] ; Cytoplasmic [Class 3]	18.7964	18.8054	19.3393		-0.00900777	-0.542917	-0.533909	19.3499	17.2116	19.8276	18.9928	18.3565	19.0668	19.2222	NaN	19.4564
601	PA0928	gacS	sensor/response regulator hybrid	Cytoplasmic Membrane [Class 3]	14.9953	15.2987	13.319		-0.303358	1.6763	1.97966	15.594	14.1783	15.2137	14.8234	15.5519	15.5208	10.5939	14.3364	15.0268
603	PA0932	cysM	cysteine synthase B	Cytoplasmic [Class 1] ; Cytoplasmic [Class 3]	23.0235	24.07	23.4572		-1.0465	-0.433686	0.612815	22.9405	22.7358	23.3941	24.2046	24.1628	23.8426	23.2984	23.1058	23.9673
604	PA0933	ygcA	probable RNA methyltransferase	Cytoplasmic [Class 3]	15.4745	17.8693	19.5717		-2.3948	-4.0972	-1.7024	13.6575	NaN	17.2914	16.6249	18.5431	18.4398	19.7663	18.4977	20.451
605	PA0934	relA	GTP pyrophosphokinase	Cytoplasmic [Class 3]	18.1163	21.3556	21.4628		-3.23927	-3.34647	-0.107208	18.748	17.3416	18.2593	21.4474	21.5549	21.0645	21.6974	20.5852	22.1058
606	PA0935		conserved hypothetical protein	Cytoplasmic [Class 3]	21.5961	22.2811	21.5728		-0.684905	0.0233784	0.708283	21.4611	21.4892	21.8382	22.1571	22.4579	22.2282	21.1371	21.0431	22.5382
607	PA0936	lpxO2	lipopolysaccharide biosynthetic protein LpxO2	Outer Membrane Vesicle [Class 1] ; Cytoplasmic Membrane [Class 3]	16.4235	19.655	19.2848		-3.23156	-2.86136	0.370193	16.8395	16.1923	16.2387	19.802	19.7028	19.4604	18.5308	19.9269	19.3968
608	PA0937		conserved hypothetical protein	Cytoplasmic [Class 1] ; Cytoplasmic [Class 3]	22.6352	24.0846	23.63		-1.4494	-0.994789	0.45461	23.2843	23.0442	21.5772	24.6272	23.7847	23.842	23.0369	23.1333	24.7198
609	PA0938	wzz2	Wzz2	Outer Membrane Vesicle [Class 1] ; Cytoplasmic Membrane [Class 3]	16.6504	21.2143	19.8755		-4.56388	-3.22512	1.33876	16.1988	17.2597	16.4927	21.31	20.8572	21.4757	20.102	19.5689	19.9556
610	PA0941		hypothetical protein	Unknown [Class 3]	17.3408	NaN	16.6622		NaN	0.678517	NaN	17.8011	16.3631	17.858	18.2233	NaN	NaN	17.8329	15.2841	16.8697
611	PA0942		probable transcriptional regulator	Cytoplasmic [Class 3]	18.3617	19.1415	19.3893		-0.779847	-1.02759	-0.247747	18.1911	18.4232	18.4708	19.455	19.8039	18.1658	18.9338	19.159	20.0751
612	PA0943		hypothetical protein	Periplasmic [Class 1] ; Periplasmic [Class 3]	24.8503	24.772	24.6454		0.0783259	0.204898	0.126572	24.8913	24.971	24.6886	24.9389	24.6924	24.6847	24.7549	23.9623	25.219
613	PA0944	purN	phosphoribosylaminoimidazole synthetase	Cytoplasmic [Class 3]	20.965	22.4027	22.2607		-1.43768	-1.29566	0.142021	20.9719	20.9384	20.9847	22.2853	22.2866	22.6363	22.131	21.3484	23.3027
614	PA0945	purM	phosphoribosylaminoimidazole synthetase	Cytoplasmic [Class 3]	22.4691	25.043	25.8451		-2.57392	-3.37602	-0.802106	22.729	22.0127	22.6656	25.1033	24.9147	25.1111	26.1692	25.61	25.7562
615	PA0946		hypothetical protein	Outer Membrane Vesicle [Class 1] ; Cytoplasmic Membrane [Class 3]	24.0062	24.0995	24.1988		-0.0933208	-0.192629	-0.0993086	23.9371	23.7825	24.299	24.5753	24.2279	23.4955	24.2649	23.9203	24.4113
616	PA0947		conserved hypothetical protein	Cytoplasmic [Class 3]	21.0867	22.3015	22.8049		-1.21475	-1.71819	-0.503437	21.7216	20.861	20.6775	22.7425	21.9469	22.2149	23.0458	21.6174	23.7514
617	PA0949	wrbA	Trp repressor binding protein WrbA	Periplasmic [Class 1] ; Unknown [Class 3]	21.2949	22.6168	22.1176		-1.32183	-0.822666	0.499162	20.3961	22.2196	21.2691	23.0714	22.5932	22.1857	21.4174	21.9232	23.0122
618	PA0950		probable arsenate reductase	Cytoplasmic [Class 1] ; Cytoplasmic [Class 3]	23.187	23.4679	23.8148		-0.280934	-0.627799	-0.346865	23.6395	22.6648	23.2567	23.9222	23.495	22.9866	23.9495	23.3611	24.1338
619	PA0953		probable thioredoxin	Periplasmic [Class 3]	17.9117	19.6357	19.432		-1.72407	-1.52036	0.203704	16.2857	18.4864	18.9629	20.531	19.9366	18.4396	19.4289	18.8803	19.9869
621	PA0955		hypothetical protein	Outer Membrane Vesicle [Class 1] ; Unknown (This protein may have multiple localization sites) [Class 3]	17.3392	18.5636	17.5519		-1.22441	-0.212711	1.0117	18.0186	16.6598	NaN	19.1191	17.6685	18.9032	16.6224	17.2059	18.8274
622	PA0956	proS	prolyl-tRNA synthetase	Cytoplasmic [Class 3]	23.2588	25.1228	25.2228		-1.86395	-1.96395	-0.0999978	23.5374	23.1038	23.1353	25.3215	25.1837	24.8631	25.359	24.629	25.6803
624	PA0958	oprD	Basic amino acid, basic peptide and imipenem outer membrane porin OprD precursor	Outer Membrane [Class 1] ; Outer Membrane Vesicle [Class 1] ; Outer Membrane [Class 3]	21.4177	24.2445	23.6352		-2.82683	-2.21749	0.609339	21.679	21.1458	21.4282	24.2828	24.1588	24.2919	23.7112	23.0462	24.148
625	PA0959		hypothetical protein	Cytoplasmic [Class 3]	22.3976	22.2979	22.6076		0.0997149	-0.209983	-0.309697	22.4919	22.3348	22.3661	23.2391	22.3741	21.2805	22.5388	21.8829	23.4011
626	PA0960		hypothetical protein	Unknown [Class 3]	20.9105	20.9136	21.3509		-0.00308164	-0.440367	-0.437286	21.2688	20.7827	20.68	21.4638	21.1958	20.0811	21.9076	20.6715	21.4735
627	PA0961		probable cold-shock protein	Cytoplasmic [Class 2] ; Cytoplasmic [Class 3]	17.6635	21.7416	21.2425		-4.07813	-3.57905	0.499081	15.8774	18.0473	19.0657	22.2822	21.0076	21.935	21.6821	20.3119	21.7336
628	PA0962	dps	DNA-binding protein from starved cells, Dps	Extracellular [Class 1] ; Cytoplasmic [Class 3]	26.8472	26.5768	27.5836		0.270365	-0.736371	-1.00674	26.9631	26.5992	26.9793	27.0053	27.0059	25.7193	27.5632	27.3291	27.8585
629	PA0963	aspS	aspartyl-tRNA synthetase	Cytoplasmic [Class 2] ; Outer Membrane Vesicle [Class 1] ; Cytoplasmic [Class 3]	22.6173	25.7374	26.0008		-3.12002	-3.3835	-0.263481	23.0272	22.1561	22.6687	25.7783	25.9077	25.5261	26.1194	25.5076	26.3755
630	PA0964	pmpR	pqsR-mediated PQS regulator, PmpR	Cytoplasmic [Class 3]	24.1478	25.4271	25.5469		-1.27932	-1.39913	-0.119811	24.2696	24.2392	23.9346	25.6745	25.8072	24.7996	25.6917	25.4836	25.4655
631	PA0965	ruvC	Holliday junction resolvase RuvC	Cytoplasmic [Class 3]	15.8634	NaN	17.0624		NaN	-1.19897	NaN	16.0704	15.6565	NaN	17.3473	NaN	NaN	17.8116	14.5898	18.7858
632	PA0966	ruvA	Holliday junction DNA helicase RuvA	Cytoplasmic [Class 3]	18.3465	21.3079	21.4653		-2.96134	-3.11877	-0.157431	19.0054	18.3175	17.7167	21.6511	20.5656	21.707	21.2423	21.2589	21.8948
633	PA0967	ruvB	Holliday junction DNA helicase RuvB	Cytoplasmic [Class 3]	20.6368	21.1747	19.5631		-0.537908	1.07363	1.61153	20.5855	21.0671	20.2576	20.7159	20.9023	21.9058	19.458	19.0508	20.1807
634	PA0968		conserved hypothetical protein	Cytoplasmic [Class 3]	20.4552	19.9835	18.7685		0.471687	1.68671	1.21502	21.0112	19.9285	20.4259	17.3728	20.8441	21.7337	19.7062	17.0377	19.5617
635	PA0969	tolQ	TolQ protein	Cytoplasmic Membrane [Class 1] ; Outer Membrane Vesicle [Class 1] ; Cytoplasmic Membrane [Class 3]	21.8893	23.6216	23.2004		-1.73233	-1.31112	0.42121	22.5368	21.969	21.1621	23.8588	23.4941	23.512	23.3615	22.7185	23.5213
636	PA0970	tolR	TolR protein	Cytoplasmic Membrane [Class 1] ; Cytoplasmic Membrane [Class 3]	20.5854	21.29	21.2449		-0.704508	-0.659431	0.0450776	20.6967	20.2177	20.8419	21.5434	21.6716	20.6548	21.2776	21.0278	21.4292
637	PA0971	tolA	TolA protein	Unknown [Class 3]	NaN	20.0551	16.4205		NaN	NaN	3.63459	18.9871	NaN	NaN	21.8826	19.6336	18.6492	16.0913	16.8765	16.2938
638	PA0972	tolB	TolB protein	Periplasmic [Class 2] ; Outer Membrane Vesicle [Class 1] ; Periplasmic [Class 3]	25.6087	25.926	25.3652		-0.317247	0.243518	0.560765	25.7408	25.3998	25.6857	26.0184	25.6483	26.1113	25.4765	24.9379	25.6812
639	PA0973	oprL	Peptidoglycan associated lipoprotein OprL precursor	Outer Membrane [Class 1] ; Outer Membrane Vesicle [Class 1] ; Outer Membrane [Class 3]	20.5369	22.3431	22.0571		-1.80622	-1.52026	0.285964	20.8751	19.7143	21.0213	22.7071	22.3873	21.9349	22.2815	21.2348	22.6551
640	PA0974		conserved hypothetical protein	Outer Membrane Vesicle [Class 1] ; Unknown [Class 3]	24.2637	24.9814	25.0749		-0.717726	-0.811226	-0.0935001	24.313	24.008	24.47	25.116	24.8132	25.015	25.2267	24.4065	25.5915
641	PA0975		probable radical activating enzyme	Cytoplasmic [Class 3]	17.6517	19.0785	18.5127		-1.4268	-0.860991	0.565804	18.2884	16.9475	17.7191	19.2578	19.8209	18.1568	18.4325	18.2877	18.8178
642	PA0976		conserved hypothetical protein	Unknown [Class 3]	19.9263	21.3035	20.4283		-1.37726	-0.502057	0.875202	18.8947	20.5571	20.3271	22.0147	20.7462	21.1497	20.3422	19.7528	21.19
643	PA0981		hypothetical protein	Unknown [Class 3]	23.4301	20.6153	19.121		2.81482	4.3091	1.49428	23.6762	22.981	23.6331	20.7149	20.2085	20.9225	19.334	19.1208	18.9082
647	PA0991	hptA	Histidine phosphotransfer protein HptA	Unknown [Class 3]	20.3298	20.2952	19.8792		0.0345313	0.450543	0.416012	20.5357	20.1857	20.2679	20.7961	20.5581	19.5315	19.9666	19.1608	20.5102
648	PA0995	ogt	methylated-DNA--protein-cysteine methyltransferase	Cytoplasmic [Class 3]	18.3038	16.2956	16.3684		2.00822	1.93542	-0.0728013	17.7758	17.678	19.4576	17.3041	15.8306	15.7521	16.4618	NaN	16.275
649	PA0996	pqsA	PqsA	Cytoplasmic Membrane [Class 3]	20.473	17.3342	19.6965		3.13878	0.776468	-2.36231	21.0015	19.8749	20.5425	15.6982	18.9702	NaN	20.3135	17.4904	21.2855
650	PA0997	pqsB	PqsB	Cytoplasmic [Class 3]	26.5973	22.8493	23.5694		3.74806	3.02792	-0.720141	26.8535	26.2634	26.6751	22.851	23.3202	22.3766	23.7063	22.2425	24.7594
651	PA0998	pqsC	PqsC	Cytoplasmic [Class 3]	24.1248	21.5326	22.6822		2.59219	1.44261	-1.14958	24.6935	23.3981	24.2828	21.0746	22.4392	21.084	23.0173	21.8384	23.1909
652	PA0999	pqsD	3-oxoacyl-[acyl-carrier-protein] synthase III	Cytoplasmic [Class 3]	25.1778	20.7437	21.8712		4.43412	3.30666	-1.12746	25.3355	24.9868	25.2112	21.0933	20.6664	20.4715	22.3459	20.362	22.9057
653	PA1000	pqsE	Quinolone signal response protein	Cytoplasmic [Class 3]	20.5938	20.7053	18.4839		-0.111443	2.10991	2.22136	20.432	20.6858	20.6637	NaN	16.6024	24.8081	17.9301	NaN	19.0377
654	PA1001	phnA	anthranilate synthase component I	Cytoplasmic [Class 3]	18.8422	NaN	16.7401		NaN	2.10204	NaN	19.7713	18.1956	18.5596	NaN	NaN	NaN	17.9121	15.5803	16.728
655	PA1002	phnB	anthranilate synthase component II	Cytoplasmic [Class 3]	18.812	NaN	NaN		NaN	NaN	NaN	19.487	17.6665	19.2827	NaN	NaN	NaN	NaN	NaN	NaN
657	PA1004	nadA	quinolinate synthetase A	Cytoplasmic [Class 2] ; Cytoplasmic [Class 3]	21.1871	24.0862	24.3032		-2.89913	-3.1161	-0.216974	22.2019	19.7971	21.5622	24.0939	23.7449	24.4198	24.4884	23.7107	24.7104
658	PA1005		putative beta-barrel assembly-enhancing protease	Periplasmic [Class 1] ; Unknown (This protein may have multiple localization sites) [Class 3]	21.601	20.7161	19.8634		0.884899	1.73761	0.852714	21.7601	21.4829	21.56	21.2829	20.5274	20.338	19.9883	18.8215	20.7803
659	PA1006		Protein PA1006	Cytoplasmic [Class 3]	20.2456	20.3235	20.6128		-0.077879	-0.367245	-0.289366	20.3967	19.849	20.4911	20.5828	20.5154	19.8722	20.6045	20.3012	20.9328
660	PA1008	bcp	bacterioferritin comigratory protein	Cytoplasmic [Class 3]	23.873	24.2008	24.5725		-0.327778	-0.699499	-0.371721	23.9834	23.6095	24.0261	24.3516	24.8377	23.413	24.4183	23.813	25.4862
661	PA1009		hypothetical protein	Cytoplasmic [Class 3]	21.6092	21.9274	22.7		-0.318197	-1.09086	-0.772666	22.1456	21.5021	21.1798	22.2478	22.0552	21.4791	22.5995	22.3519	23.1488
662	PA1010	dapA	dihydrodipicolinate synthase	Cytoplasmic [Class 3]	24.7006	25.2424	25.1829		-0.541801	-0.482369	0.0594317	24.5988	24.8687	24.6342	25.3009	25.1781	25.2481	25.255	24.4021	25.8917
663	PA1011		hypothetical protein	Outer Membrane Vesicle [Class 1] ; Outer Membrane [Class 3]	21.5387	22.0783	21.7964		-0.539567	-0.25768	0.281888	21.5879	21.4857	21.5426	22.3624	21.853	22.0194	21.7558	21.6235	22.0098
665	PA1013	purC	phosphoribosylaminoimidazole-succinocarboxamide synthase	Cytoplasmic [Class 3]	25.9558	26.435	26.5991		-0.479213	-0.64332	-0.164107	26.1812	25.5441	26.1421	26.6919	26.4056	26.2075	26.7278	25.9332	27.1363
666	PA1014	wapB	1,2-glucosyltransferase WapB	Cytoplasmic Membrane [Class 3]	NaN	21.0742	20.654		NaN	NaN	0.420211	NaN	NaN	NaN	20.8454	21.4406	20.9365	20.3532	19.9765	21.6323
667	PA1015		probable transcriptional regulator	Cytoplasmic [Class 3]	20.1408	22.1772	20.0392		-2.03642	0.101592	2.13801	19.6123	20.294	20.5161	24.0602	21.5896	20.8819	20.1167	19.5958	20.4052
668	PA1016		hypothetical protein	Unknown [Class 3]	NaN	17.6709	17.5946		NaN	NaN	0.0762326	NaN	15.8043	NaN	18.8637	18.6791	15.4698	17.2085	18.6688	16.9067
670	PA1023		probable short-chain dehydrogenase	Cytoplasmic [Class 2] ; Cytoplasmic [Class 3]	21.4543	21.5738	19.7075		-0.119509	1.74678	1.86629	21.7368	21.5505	21.0756	21.9052	21.5738	21.2424	19.3293	19.477	20.3163
671	PA1026		hypothetical protein	Cytoplasmic [Class 3]	17.3411	19.0131	19.1836		-1.67206	-1.84249	-0.170434	18.7774	17.0412	16.2046	19.2064	19.3469	18.486	19.9001	19.1279	18.5227
672	PA1027	amaB	delta1-Piperideine-6-carboxylate dehydrogenase	Cytoplasmic [Class 3]	14.8863	15.7124	17.043		-0.826066	-2.1567	-1.33064	15.1099	14.6628	NaN	17.2595	NaN	14.1653	16.6796	16.0859	18.3636
673	PA1029		hypothetical protein	Unknown [Class 3]	20.0803	17.8375	19.5412		2.24273	0.53907	-1.70366	18.9553	20.6775	20.608	17.6934	17.5299	18.2892	19.715	18.863	20.0455
674	PA1030		hypothetical protein	Cytoplasmic [Class 3]	19.7362	19.5175	18.7994		0.218706	0.936822	0.718115	19.6648	19.86	19.6838	19.4089	19.7077	19.4358	19.4281	16.9582	20.0118
675	PA1031		conserved hypothetical protein	Unknown (This protein may have multiple localization sites) [Class 3]	18.6018	19.8852	18.2038		-1.28345	0.397908	1.68136	18.8691	18.9763	17.9599	19.8252	18.3067	21.5237	17.0229	17.4665	20.1221
676	PA1032	quiP	QuiP	Periplasmic [Class 1] ; Unknown (This protein may have multiple localization sites) [Class 3]	19.2282	20.5134	18.6131		-1.28522	0.61511	1.90033	19.3059	19.4032	18.9754	20.3662	20.7577	20.4163	18.1936	18.2403	19.4052
677	PA1033		probable glutathione S-transferase	Cytoplasmic [Class 3]	24.5512	23.0085	23.0524		1.54275	1.49878	-0.043972	25.0786	24.2856	24.2895	23.3224	22.6222	23.0808	23.2873	22.3535	23.5165
679	PA1036		hypothetical protein	Unknown [Class 3]	22.4922	21.4422	21.5309		1.05008	0.961325	-0.088754	22.6357	22.1222	22.7189	20.937	21.8235	21.5659	21.6013	20.771	22.2204
680	PA1039		conserved hypothetical protein	Unknown [Class 3]	19.5509	19.4618	19.4395		0.0890942	0.111435	0.0223408	19.8016	19.2242	19.627	19.173	20.1241	19.0883	19.277	18.9438	20.0976
681	PA1040		hypothetical protein	Unknown [Class 3]	18.564	19.7519	21.0962		-1.18786	-2.5322	-1.34434	18.2762	18.8155	18.6005	22.0338	19.4109	17.811	19.0757	22.1601	22.0528
682	PA1041		probable outer membrane protein precursor	Outer Membrane [Class 3]	21.2906	20.4044	18.5475		0.886199	2.74309	1.85689	21.8851	21.0053	20.9813	20.4997	20.1195	20.594	18.1773	NaN	18.9177
683	PA1043		hypothetical protein	Periplasmic [Class 1] ; Unknown [Class 3]	21.2192	22.3273	21.1884		-1.10812	0.0307248	1.13885	21.3001	21.1316	21.2258	22.6121	22.3195	22.0502	21.1071	20.6224	21.8358
684	PA1045		hypothetical protein	Cytoplasmic [Class 3]	NaN	17.8544	18.9578		NaN	NaN	-1.1034	14.659	NaN	NaN	17.7167	19.7219	16.1247	20.022	17.8294	19.0221
685	PA1046		beta-agarase	Periplasmic [Class 1] ; Unknown [Class 3]	15.1172	15.7773	15.9466		-0.66006	-0.829413	-0.169354	14.7004	16.1456	14.5057	15.9418	16.3515	15.0386	16.8438	14.4297	16.5665
686	PA1047		probable esterase	Periplasmic [Class 3]	19.3543	21.2806	20.6437		-1.92626	-1.28938	0.636881	20.1819	18.8368	19.0442	21.1417	20.9936	21.7065	20.7241	19.5765	21.6305
687	PA1048		probable outer membrane protein precursor	Cytoplasmic Membrane [Class 3]	16.9152	18.2915	17.5881		-1.37628	-0.672932	0.703351	16.2894	16.8623	17.5939	19.2655	18.3741	17.2348	17.1045	14.8828	20.777
688	PA1049	pdxH	pyridoxine 5'-phosphate oxidase	Cytoplasmic [Class 3]	23.087	23.7854	24.3287		-0.69841	-1.24167	-0.543263	23.1942	23.0129	23.054	24.6375	23.3896	23.3292	24.2377	23.8159	24.9325
689	PA1052		conserved hypothetical protein	Cytoplasmic [Class 3]	14.8465	16.3075	20.7012		-1.46097	-5.85471	-4.39374	NaN	14.4633	15.2297	15.1631	17.4519	NaN	20.7046	20.1042	21.295
690	PA1053		conserved hypothetical protein	Outer Membrane Vesicle [Class 1] ; Outer Membrane [Class 3]	20.7519	22.1993	23.2849		-1.44739	-2.53297	-1.08557	21.5747	20.9329	19.7482	22.7364	22.1708	21.6908	22.4021	23.518	23.9346
691	PA1061		conserved hypothetical protein	Cytoplasmic [Class 3]	19.7541	20.7919	19.5564		-1.03784	0.197677	1.23552	20.691	18.8271	19.7443	20.9202	20.4687	20.9869	20.2461	18.1073	20.3158
692	PA1062		hypothetical protein	Cytoplasmic [Class 3]	18.9718	16.6791	16.9271		2.29264	2.0446	-0.248034	18.5756	19.4769	18.8628	15.869	17.3056	16.8627	17.3055	16.5711	16.9049
693	PA1064		hypothetical protein	Outer Membrane Vesicle [Class 1] ; Unknown [Class 3]	15.8937	17.383	15.4897		-1.48929	0.404087	1.89338	18.4663	15.6381	13.5768	18.4995	16.9195	16.7301	15.6391	14.3729	16.457
694	PA1065		conserved hypothetical protein	Unknown [Class 3]	21.3954	18.8117	21.5549		2.5837	-0.159449	-2.74315	21.4793	21.7632	20.9439	17.6069	21.18	17.6483	20.3227	21.432	22.91
695	PA1066		probable short-chain dehydrogenase	Cytoplasmic [Class 1] ; Cytoplasmic [Class 3]	23.2211	20.3082	19.8831		2.91297	3.338	0.425024	23.4606	23.0671	23.1357	20.4978	20.3066	20.12	19.611	19.5488	20.4895
696	PA1068		probable heat shock protein (hsp90 family)	Cytoplasmic [Class 3]	17.556	21.5229	20.8012		-3.96691	-3.24522	0.721692	18.0549	16.9439	17.6693	21.532	21.7098	21.327	20.9287	19.9966	21.4785
697	PA1069		hypothetical protein	Cytoplasmic [Class 3]	19.5441	22.7292	21.918		-3.18516	-2.37394	0.811218	19.9699	18.644	20.0184	22.6757	23.0368	22.4751	21.9046	21.7835	22.066
698	PA1070	braG	branched-chain amino acid transport protein BraG	Cytoplasmic Membrane [Class 1] ; Cytoplasmic Membrane [Class 3]	21.1584	21.8419	21.4471		-0.683501	-0.288765	0.394736	21.3998	20.8802	21.1951	21.9505	21.8456	21.7295	21.67	20.9755	21.6959
699	PA1071	braF	branched-chain amino acid transport protein BraF	Cytoplasmic Membrane [Class 1] ; Cytoplasmic Membrane [Class 3]	21.1533	22.205	21.6504		-1.05162	-0.497037	0.554579	21.242	21.0225	21.1955	22.4483	22.2308	21.9358	21.7196	20.7678	22.4637
700	PA1074	braC	branched-chain amino acid transport protein BraC	Periplasmic [Class 1] ; Outer Membrane Vesicle [Class 1] ; Periplasmic [Class 3]	26.0211	27.2074	26.394		-1.18623	-0.372846	0.813384	26.1934	25.8345	26.0355	27.2086	27.0532	27.3603	26.4861	25.7762	26.9196
701	PA1075		hypothetical protein	Unknown [Class 3]	21.8563	21.3287	21.6996		0.527625	0.156717	-0.370908	21.8653	21.7533	21.9502	23.0029	20.1416	20.8415	21.8691	20.7481	22.4814
702	PA1076		hypothetical protein	Cytoplasmic [Class 3]	22.4668	22.2338	22.8217		0.233054	-0.354856	-0.587911	22.6346	22.6053	22.1605	22.5025	22.3683	21.8305	22.9697	22.4505	23.0448
704	PA1079	flgD	flagellar basal-body rod modification protein FlgD	Extracellular [Class 3]	19.6734	19.5196	21.315		0.153761	-1.6416	-1.79536	20.3339	18.6781	20.0083	19.8142	19.7992	18.9455	20.6896	22.2307	21.0247
705	PA1080	flgE	flagellar hook protein FlgE	Outer Membrane Vesicle [Class 1] ; Extracellular [Class 3]	21.7407	21.5185	22.5285		0.222289	-0.787771	-1.01006	22.2634	21.3452	21.6136	21.3232	21.8137	21.4184	22.9582	22.1125	22.5148
706	PA1081	flgF	flagellar basal-body rod protein FlgF	Periplasmic [Class 3]	17.3082	17.3432	16.995		-0.034977	0.313202	0.348179	17.0329	17.0921	17.7996	16.674	16.5627	18.7929	19.0903	15.388	16.5067
707	PA1083	flgH	flagellar L-ring protein precursor FlgH	Outer Membrane [Class 3]	16.6221	18.4692	17.976		-1.84702	-1.35385	0.493172	16.5012	17.0174	16.3479	18.12	18.8212	18.4663	18.1439	NaN	17.8081
708	PA1084	flgI	flagellar P-ring protein precursor FlgI	Periplasmic [Class 2] ; Periplasmic [Class 3]	18.6516	19.5163	20.5228		-0.864702	-1.8712	-1.0065	18.3452	18.5966	19.0129	20.1881	18.6218	19.7389	21.0601	19.8963	20.6119
709	PA1086	flgK	flagellar hook-associated protein 1 FlgK	Outer Membrane Vesicle [Class 1] ; Extracellular [Class 3]	19.2973	18.8194	19.4132		0.47791	-0.115929	-0.593838	19.3157	19.1974	19.3788	19.1406	19.2255	18.0921	19.4149	18.8884	19.9363
710	PA1087	flgL	flagellar hook-associated protein type 3 FlgL	Extracellular [Class 3]	19.7634	19.803	20.3214		-0.0396074	-0.557952	-0.518345	20.2243	19.3409	19.725	19.9813	20.3397	19.088	20.3698	20.0219	20.5725
711	PA1088		hypothetical protein	Cytoplasmic [Class 3]	18.052	17.3301	19.0327		0.721919	-0.980707	-1.70263	18.8567	17.328	17.9714	17.0062	17.654	NaN	19.399	18.063	19.6361
712	PA1089		conserved hypothetical protein	Cytoplasmic [Class 3]	18.8967	16.9773	17.057		1.91941	1.83976	-0.0796447	19.7525	17.9359	19.0018	NaN	18.4336	15.5211	17.6959	17.0257	16.4493
713	PA1090		hypothetical protein	Cytoplasmic [Class 3]	20.0232	19.4275	18.728		0.595703	1.2952	0.699499	20.3991	19.9119	19.7588	20.7237	19.4327	18.1262	18.5239	17.5025	20.1577
714	PA1091	fgtA	flagellar glycosyl transferase, FgtA	Cytoplasmic Membrane [Class 3]	12.99	15.6935	18.1841		-2.70347	-5.19408	-2.49061	16.24	8.7364	13.9937	15.8084	15.0646	16.2075	17.7751	16.8259	19.9513
715	PA1092	fliC	flagellin type B	Periplasmic [Class 1] ; Outer Membrane Vesicle [Class 1] ; Periplasmic [Class 3]	29.2786	28.6718	28.9507		0.606848	0.327925	-0.278923	29.4024	29.1793	29.2542	28.814	28.6066	28.5947	29.0531	28.414	29.3851
716	PA1093		hypothetical protein	Unknown [Class 3]	21.0017	19.7453	20.934		1.25644	0.0676619	-1.18877	21.5144	20.6893	20.8014	20.186	19.7031	19.3467	20.8911	19.9253	21.9857
717	PA1094	fliD	flagellar capping protein FliD	Flagellar [Class 1] ; Outer Membrane Vesicle [Class 1] ; Extracellular [Class 3]	23.1112	22.1437	22.3072		0.967431	0.803971	-0.16346	23.1674	22.9296	23.2365	22.3678	22.249	21.8144	22.2257	21.8798	22.816
718	PA1095		hypothetical protein	Cytoplasmic [Class 3]	22.6976	22.7447	24.0676		-0.0471363	-1.37008	-1.32295	23.1795	22.1332	22.7801	22.8599	22.8627	22.5115	24.6695	23.926	23.6075
719	PA1096		hypothetical protein	Unknown [Class 3]	21.7275	21.0001	22.3823		0.727414	-0.654765	-1.38218	21.7448	21.5714	21.8664	21.4535	20.9727	20.5741	22.4166	21.7281	23.0021
720	PA1097	fleQ	transcriptional regulator FleQ	Cytoplasmic [Class 3]	21.9824	23.8562	24.0867		-1.87389	-2.10434	-0.230459	22.7277	21.5719	21.6475	23.8299	24.0632	23.6756	24.2857	23.1886	24.7858
722	PA1099	fleR	two-component response regulator	Cytoplasmic [Class 2] ; Cytoplasmic [Class 3]	16.9299	20.0444	21.8152		-3.11446	-4.88525	-1.77079	17.5594	16.6919	16.5383	20.0232	19.9482	20.1616	22.1019	21.1127	22.2309
724	PA1101	fliF	Flagella M-ring outer membrane protein precursor	Outer Membrane [Class 1] ; Cytoplasmic Membrane [Class 3]	14.0764	15.7519	16.8648		-1.67553	-2.78838	-1.11285	13.9127	NaN	14.24	16.255	16.0287	14.972	17.4951	16.8879	16.2113
725	PA1102	fliG	flagellar motor switch protein FliG	Cytoplasmic Membrane [Class 2] ; Cytoplasmic [Class 3]	21.0465	21.9155	22.0006		-0.869057	-0.95413	-0.0850722	21.1621	21.0585	20.9187	22.1103	21.4732	22.163	21.9304	21.4097	22.6617
726	PA1103		probable flagellar assembly protein	Cytoplasmic [Class 3]	19.1686	18.6503	20.0953		0.518273	-0.926783	-1.44506	19.9498	18.4101	19.1458	18.0924	17.7847	20.0737	19.7281	20.4889	20.0691
727	PA1104	fliI	flagellum-specific ATP synthase FliI	Cytoplasmic [Class 3]	17.9089	18.6904	18.3503		-0.781495	-0.441455	0.34004	16.1545	19.024	18.5482	18.8173	17.6281	19.6257	18.4188	17.3065	19.3256
729	PA1110		hypothetical protein	Cytoplasmic [Class 3]	16.4915	18.2546	16.9143		-1.76308	-0.422811	1.34027	NaN	16.3331	16.6499	18.2825	18.9058	17.5754	16.6256	17.203	NaN
730	PA1112		conserved hypothetical protein	Unknown [Class 3]	19.8539	17.5404	19.3409		2.31352	0.513041	-1.80047	19.1799	19.7699	20.612	16.7538	18.5486	17.3188	19.5056	20.0988	18.4183
731	PA1114		hypothetical protein	Unknown [Class 3]	18.0783	NaN	19.7928		NaN	-1.7145	NaN	18.6108	17.5989	18.0251	18.109	NaN	NaN	19.5036	18.5993	21.2755
732	PA1116		hypothetical protein	Cytoplasmic [Class 3]	18.8148	20.5348	20.138		-1.72008	-1.32325	0.396831	18.7463	18.8343	18.8636	21.221	19.4925	20.891	19.512	19.667	21.2351
734	PA1119	yfiB	YfiB	Outer Membrane [Class 3]	17.456	18.1719	18.3185		-0.715942	-0.862581	-0.14664	18.0824	16.9325	17.353	18.1667	19.2883	17.0607	18.4582	17.2235	19.2739
735	PA1122		putative peptide deformylase	Cytoplasmic [Class 3]	22.5987	22.129	22.6137		0.469707	-0.0150083	-0.484716	23.3769	22.3468	22.0724	22.0556	22.3196	22.0117	22.743	21.6244	23.4737
736	PA1123		hypothetical protein	Unknown [Class 3]	NaN	20.8895	23.4031		NaN	NaN	-2.51361	NaN	NaN	NaN	20.9644	22.275	19.4291	23.9751	22.6901	23.5442
737	PA1124	dgt	deoxyguanosinetriphosphate triphosphohydrolase	Cytoplasmic [Class 1] ; Cytoplasmic [Class 3]	16.6787	18.4106	18.0318		-1.73191	-1.35318	0.37873	17.6055	15.8399	16.5906	18.8274	18.9286	17.4757	18.1621	16.7987	19.1348
739	PA1127		probable oxidoreductase	Cytoplasmic [Class 3]	23.2628	23.2634	24.113		-0.000566483	-0.850146	-0.849579	23.3124	23.2938	23.1823	23.6845	23.1848	22.9208	24.1967	23.301	24.8412
740	PA1128		probable transcriptional regulator	Cytoplasmic [Class 3]	17.7041	18.287	18.8068		-0.582818	-1.10267	-0.51985	17.4716	17.9367	NaN	18.9442	18.0278	17.8889	17.5289	18.5807	20.3109
741	PA1129	fosA	fosfomycin resistance protein, FosA	Cytoplasmic [Class 3]	18.0475	18.335	20.004		-0.28755	-1.95655	-1.669	18.2551	17.3627	18.5246	18.7813	18.6198	17.6039	19.0262	20.1596	20.8263
742	PA1135		conserved hypothetical protein	Cytoplasmic [Class 1] ; Cytoplasmic [Class 3]	23.7626	22.6022	21.771		1.16042	1.99159	0.831172	23.7289	23.9966	23.5622	22.7312	22.9689	22.1065	21.8162	20.8686	22.6281
744	PA1139		hypothetical protein	Periplasmic [Class 3]	20.0258	19.6663	18.9133		0.359488	1.11252	0.75303	20.9307	19.2391	19.9075	19.601	19.8022	19.5957	18.1356	19.1508	19.4534
745	PA1140		conserved hypothetical protein	Cytoplasmic [Class 3]	20.3363	21.0604	21.1446		-0.724091	-0.808243	-0.0841522	20.7505	21.0529	19.2056	21.2598	20.8509	21.0706	21.563	20.2858	21.5849
746	PA1141		probable transcriptional regulator	Cytoplasmic [Class 2] ; Cytoplasmic [Class 3]	17.3942	18.0813	15.9737		-0.687123	1.42046	2.10758	17.3087	17.1077	17.7662	NaN	18.0187	18.144	15.1663	15.411	17.3439
747	PA1142		probable transcriptional regulator	Cytoplasmic [Class 3]	18.7207	18.9833	18.6127		-0.262639	0.108018	0.370657	18.9559	18.2074	18.9988	19.0555	18.8677	19.0268	17.8662	16.8888	21.083
748	PA1150	pys2	pyocin S2	Outer Membrane Vesicle [Class 1] ; Extracellular [Class 3]	17.3324	16.8787	14.1362		0.453719	3.19625	2.74253	17.809	16.7103	17.478	15.0282	NaN	18.7292	12.6841	11.5502	18.1743
749	PA1151	imm2	pyocin S2 immunity protein	Cytoplasmic [Class 3]	22.488	22.4884	22.2484		-0.000335058	0.239652	0.239987	22.5021	22.6309	22.3311	23.2591	23.3827	20.8233	22.4495	21.5067	22.789
750	PA1155	nrdB	NrdB, tyrosyl radical-harboring component of class Ia ribonucleotide reductase	Cytoplasmic [Class 3]	23.085	25.9273	26.819		-2.84224	-3.73396	-0.89172	23.5592	22.6719	23.024	26.15	25.8893	25.7425	26.9367	26.097	27.4232
751	PA1156	nrdA	NrdA, catalytic component of class Ia ribonucleotide reductase	Outer Membrane Vesicle [Class 1] ; Cytoplasmic [Class 3]	22.3588	25.2734	26.2116		-2.91466	-3.85288	-0.938222	22.9817	21.7073	22.3873	25.0443	25.4664	25.3095	26.3326	25.7341	26.5683
752	PA1157		probable two-component response regulator	Cytoplasmic [Class 2] ; Cytoplasmic [Class 3]	19.9914	20.7611	19.8389		-0.76964	0.152534	0.922174	20.1549	19.7881	20.0313	21.1087	20.2877	20.8868	20.6159	18.2735	20.6273
753	PA1159		probable cold-shock protein	Cytoplasmic [Class 2] ; Cytoplasmic [Class 3]	26.1826	26.9643	26.7246		-0.781786	-0.54206	0.239726	26.569	26.2363	25.7424	27.2955	27.3153	26.2822	27.0553	26.0413	27.0772
754	PA1160		hypothetical protein	Unknown [Class 3]	17.7816	16.262	NaN		1.51964	NaN	NaN	18.7654	17.6425	16.937	17.9758	NaN	14.5482	17.131	NaN	NaN
755	PA1161	rrmA	rRNA methyltransferase	Cytoplasmic [Class 3]	19.3736	20.7869	21.7202		-1.41329	-2.34659	-0.933294	19.9781	18.8638	19.2789	21.0896	20.6014	20.6696	21.5901	21.4895	22.0809
756	PA1162	dapE	succinyl-diaminopimelate desuccinylase	Cytoplasmic [Class 3]	21.6788	22.922	22.2129		-1.24324	-0.534161	0.709074	21.9991	21.3407	21.6966	22.6718	22.6915	23.4028	22.482	21.5112	22.6455
757	PA1164		conserved hypothetical protein	Cytoplasmic [Class 3]	19.0018	20.1734	20.1428		-1.17164	-1.14098	0.03066	18.8224	18.8724	19.3106	20.5597	20.2082	19.7523	19.935	19.7563	20.737
758	PA1165	pcpS	PcpS	Unknown [Class 3]	18.3851	19.1068	18.2262		-0.721703	0.158841	0.880544	18.9069	17.8632	NaN	18.8327	20.1205	18.3672	18.7281	17.4155	18.5351
759	PA1166		hypothetical protein	Unknown [Class 3]	19.3104	15.0986	16.2806		4.21176	3.02981	-1.18195	19.8774	19.1053	18.9485	NaN	16.1173	14.08	16.7211	NaN	15.8401
760	PA1171	sltB2	SltB2	Cytoplasmic Membrane [Class 3]	23.3595	24.2205	23.7528		-0.861055	-0.393289	0.467766	23.5348	23.1928	23.3508	24.1598	24.1756	24.3262	23.6012	23.5343	24.1228
761	PA1173	napB	cytochrome c-type protein NapB precursor	Periplasmic [Class 2] ; Periplasmic [Class 3]	19.4733	NaN	17.8624		NaN	1.61086	NaN	19.5196	19.1743	19.7261	NaN	NaN	NaN	16.9816	NaN	18.7433
762	PA1174	napA	periplasmic nitrate reductase protein NapA	Periplasmic [Class 2] ; Periplasmic [Class 3]	21.2688	19.1287	17.3457		2.14012	3.92314	1.78302	21.4693	20.8971	21.4401	18.864	20.0957	18.4265	17.8413	15.3466	18.8492
763	PA1178	oprH	PhoP/Q and low Mg2+ inducible outer membrane protein H1 precursor	Outer Membrane [Class 1] ; Outer Membrane Vesicle [Class 1] ; Outer Membrane [Class 3]	19.2845	21.9779	25.4482		-2.69337	-6.16374	-3.47037	19.6457	19.0393	19.1685	22.4464	22.0988	21.3884	25.4045	25.0562	25.8839
764	PA1179	phoP	two-component response regulator PhoP	Cytoplasmic [Class 2] ; Cytoplasmic [Class 3]	21.5796	21.8294	24.9316		-0.249823	-3.35203	-3.10221	21.9648	21.3988	21.3752	21.791	21.7666	21.9306	25.0715	24.1158	25.6076
767	PA1183	dctA	C4-dicarboxylate transport protein	Cytoplasmic Membrane [Class 2] ; Cytoplasmic Membrane [Class 3]	19.9793	23.3381	19.0873		-3.35887	0.891928	4.25079	20.626	19.2537	20.0581	23.3144	23.538	23.162	19.4062	18.5324	19.3233
768	PA1188		hypothetical protein	Cytoplasmic [Class 2] ; Cytoplasmic [Class 3]	17.1154	NaN	NaN		NaN	NaN	NaN	NaN	17.27	16.9608	NaN	17.632	NaN	NaN	14.2882	NaN
769	PA1192		conserved hypothetical protein	Cytoplasmic [Class 3]	19.5028	22.0619	22.2085		-2.55904	-2.70567	-0.146634	19.3991	19.3731	19.7363	22.2772	22.1043	21.804	22.0544	21.4864	23.0847
770	PA1193		hypothetical protein	Cytoplasmic [Class 3]	19.5896	21.0994	20.834		-1.50972	-1.24433	0.265395	20.5003	19.7782	18.4904	21.2755	20.8126	21.21	20.8379	19.9608	21.7031
772	PA1197		hypothetical protein	Cytoplasmic [Class 3]	19.3687	17.615	17.7807		1.7537	1.58795	-0.165755	19.1545	19.4146	19.537	NaN	17.7627	17.4672	17.5345	NaN	18.027
773	PA1200		conserved hypothetical protein	Cytoplasmic [Class 3]	19.7393	19.1499	19.7503		0.589378	-0.0109901	-0.600368	20.5163	19.8355	18.866	19.551	18.8103	19.0885	19.4046	20.0029	19.8433
774	PA1201		probable transcriptional regulator	Cytoplasmic [Class 2] ; Cytoplasmic [Class 3]	19.7257	19.243	18.8534		0.482666	0.872299	0.389633	20.1007	19.8124	19.2639	19.8384	17.2137	20.6769	18.2252	18.6652	19.6698
775	PA1202		probable hydrolase	Unknown [Class 3]	25.1744	24.2836	24.1746		0.890887	0.99981	0.108923	25.4768	25.2054	24.8412	24.8368	24.2743	23.7396	24.6741	23.1558	24.694
776	PA1203		hypothetical protein	Cytoplasmic [Class 3]	22.4675	21.4073	21.8889		1.06023	0.57866	-0.481565	22.383	22.45	22.5696	21.9646	21.3284	20.9289	21.7186	21.633	22.315
777	PA1204		NAD(P)H quinone oxidoreductase	Cytoplasmic [Class 1] ; Cytoplasmic [Class 3]	23.9589	21.3612	21.4837		2.59762	2.47516	-0.122458	24.137	23.8574	23.8822	21.6939	21.7838	20.606	22.063	20.4873	21.9008
778	PA1205		conserved hypothetical protein	Cytoplasmic [Class 3]	21.2061	18.927	19.1292		2.27918	2.07692	-0.202267	21.3821	20.9385	21.2978	18.7014	18.0681	20.0114	19.3855	18.0876	19.9146
779	PA1206		hypothetical protein	Cytoplasmic [Class 3]	21.867	21.7929	22.0496		0.0740617	-0.182562	-0.256624	22.2023	21.8035	21.5951	22.185	21.4259	21.7679	21.9739	21.2891	22.8857
780	PA1207	kefB	glutathione-regulated potassium-efflux system protein KefB	Cytoplasmic Membrane [Class 2] ; Cytoplasmic Membrane [Class 3]	13.3144	13.1312	13.8194		0.183235	-0.504962	-0.688197	13.3202	NaN	13.3086	NaN	12.7125	13.5499	15.1146	14.0263	12.3174
782	PA1216		hypothetical protein	Cytoplasmic [Class 1] ; Cytoplasmic [Class 3]	24.6773	22.4409	20.5421		2.2364	4.13521	1.89881	24.7615	24.6182	24.6522	22.6398	22.461	22.2219	20.8835	19.425	21.3178
783	PA1217		probable 2-isopropylmalate synthase	Cytoplasmic [Class 3]	16.5112	NaN	NaN		NaN	NaN	NaN	17.3005	15.4591	16.774	NaN	15.8123	NaN	NaN	NaN	NaN
784	PA1218		hypothetical protein	Cytoplasmic [Class 3]	20.3157	NaN	14.8017		NaN	5.51394	NaN	20.4555	21.0593	19.4322	NaN	NaN	NaN	14.4761	13.4551	16.4741
785	PA1222		probable membrane-bound lytic murein transglycolase A	Outer Membrane [Class 3]	NaN	18.1834	16.1122		NaN	NaN	2.07121	NaN	15.5429	NaN	17.9451	17.7173	18.8878	16.6698	15.5546	NaN
786	PA1224		probable NAD(P)H dehydrogenase	Cytoplasmic [Class 3]	16.5687	NaN	NaN		NaN	NaN	NaN	13.5089	17.7231	18.474	NaN	15.7113	NaN	NaN	NaN	NaN
787	PA1225		FAD-dependent NADPH:quinone reductase	Cytoplasmic [Class 3]	19.0471	20.0861	20.2139		-1.03896	-1.16679	-0.127832	19.5361	18.0359	19.5695	20.2253	19.9372	20.0958	20.57	19.6344	20.4375
788	PA1226		probable transcriptional regulator	Cytoplasmic [Class 3]	16.7962	18.2327	18.9598		-1.43656	-2.16369	-0.727138	18.2379	15.6891	16.4615	18.9629	18.8065	16.9287	18.6075	18.7859	19.4861
789	PA1228		hypothetical protein	Unknown [Class 3]	18.5564	22.3838	24.206		-3.82743	-5.64965	-1.82222	19.3078	18.2642	18.0971	23.1339	23.0027	21.0147	24.1013	24.2021	24.3147
790	PA1234		hypothetical protein	Cytoplasmic [Class 3]	21.2069	20.5153	21.3619		0.691614	-0.154913	-0.846526	21.7866	20.5915	21.2428	21.3509	21.0703	19.1248	21.8338	20.221	22.0307
791	PA1240		probable enoyl-CoA hydratase/isomerase	Cytoplasmic [Class 3]	16.3897	18.4099	NaN		-2.02024	NaN	NaN	NaN	16.1107	16.6687	21.0341	15.7858	NaN	NaN	NaN	NaN
792	PA1241		probable transcriptional regulator	Cytoplasmic [Class 3]	17.5662	19.298	18.3172		-1.73182	-0.750958	0.980864	17.8618	NaN	17.2707	19.0709	19.4862	19.3369	18.5181	18.3114	18.122
793	PA1243		probable sensor/response regulator hybrid	Cytoplasmic Membrane [Class 3]	13.626	17.0108	17.8903		-3.38476	-4.26428	-0.879519	15.821	11.8634	13.1937	17.3774	16.9378	16.7172	18.5686	17.0577	18.0446
794	PA1244	qslA	QslA	Unknown [Class 3]	20.9637	22.2633	22.689		-1.29952	-1.72527	-0.425757	21.0778	20.9813	20.8321	22.8579	22.3306	21.6012	22.9364	22.2132	22.9175
796	PA1249	aprA	alkaline metalloproteinase precursor	Extracellular [Class 1] ; Extracellular [Class 3]	16.5612	NaN	NaN		NaN	NaN	NaN	17.3203	16.9259	15.4374	NaN	NaN	NaN	NaN	NaN	NaN
797	PA1250	aprI	alkaline proteinase inhibitor AprI	Periplasmic [Class 1] ; Periplasmic [Class 3]	20.7481	18.7657	19.4468		1.98248	1.30132	-0.681162	21.5842	20.7163	19.9439	19.0512	18.561	18.6849	19.9324	18.4801	19.928
798	PA1252	dpkA	DpkA	Cytoplasmic [Class 3]	17.7997	17.3782	18.16		0.421556	-0.360229	-0.781785	16.8665	18.1762	18.3565	18.2538	16.5025	NaN	17.851	NaN	18.4689
800	PA1269		probable transcriptional regulator	Cytoplasmic [Class 3]	17.7906	17.7682	19.0718		0.0223846	-1.28125	-1.30363	17.5437	17.9236	17.9045	16.619	18.6889	17.9968	19.2409	NaN	18.9028
801	PA1271		probable tonB-dependent receptor	Outer Membrane [Class 2] ; Outer Membrane Vesicle [Class 1] ; Outer Membrane [Class 3]	NaN	14.7003	NaN		NaN	NaN	NaN	NaN	NaN	NaN	15.5517	15.1472	13.4021	NaN	NaN	NaN
802	PA1272	cobO	cob(I)alamin adenosyltransferase	Cytoplasmic [Class 2] ; Cytoplasmic [Class 3]	20.6565	22.1186	22.1831		-1.46211	-1.5266	-0.0644875	21.3663	20.4828	20.1205	22.4153	22.1755	21.7651	22.2687	21.1014	23.1793
804	PA1274		conserved hypothetical protein	Unknown [Class 3]	NaN	19.4223	19.2214		NaN	NaN	0.200939	15.8037	NaN	NaN	20.1953	19.4852	18.5865	18.7615	18.2232	20.6795
805	PA1276	cobC	cobalamin biosynthetic protein CobC	Cytoplasmic [Class 3]	NaN	18.9706	17.5556		NaN	NaN	1.41506	NaN	NaN	NaN	18.8349	19.8237	18.2533	16.1251	17.3062	19.2355
806	PA1277	cobQ	cobyric acid synthase	Cytoplasmic [Class 3]	NaN	17.4134	17.0253		NaN	NaN	0.388042	NaN	NaN	NaN	17.5171	17.1258	17.5972	16.6554	17	17.4206
807	PA1278	cobP	cobinamide kinase	Cytoplasmic [Class 3]	16.8393	17.0175	20.17		-0.178181	-3.33063	-3.15245	16.9992	17.0661	16.4527	17.8846	16.1505	NaN	18.2953	NaN	22.0446
808	PA1279	cobU	nicotinate-nucleotide--dimethylbenzimidazole phosphoribosyltransferase	Cytoplasmic [Class 3]	NaN	19.4581	18.8431		NaN	NaN	0.614933	16.6847	NaN	NaN	19.6975	19.3914	19.2853	19.0961	18.1517	19.2815
809	PA1280		hypothetical protein	Cytoplasmic [Class 3]	16.4867	19.4776	18.2243		-2.99089	-1.73756	1.25333	17.6437	16.5305	15.2859	19.1948	18.4159	20.8221	18.8463	17.3946	18.4319
810	PA1283		probable transcriptional regulator	Unknown [Class 3]	18.8593	18.1545	18.5581		0.704737	0.301214	-0.403523	19.3302	18.6599	18.5877	18.1324	18.9913	17.34	18.535	17.4826	19.6566
811	PA1285		probable transcriptional regulator	Cytoplasmic [Class 3]	19.6385	20.2587	19.5852		-0.620171	0.0533352	0.673506	19.4075	19.6682	19.84	20.8684	20.3621	19.5457	18.8815	19.3967	20.4774
812	PA1287		probable glutathione peroxidase	Periplasmic [Class 3]	23.1843	21.9472	22.0278		1.23709	1.15652	-0.0805728	23.175	23.4162	22.9617	22.1262	21.8143	21.9011	22.2892	21.2803	22.5138
813	PA1288		probable outer membrane protein precursor	Outer Membrane [Class 2] ; Outer Membrane Vesicle [Class 1] ; Outer Membrane [Class 3]	21.2201	24.2854	22.5495		-3.06536	-1.32942	1.73593	21.4896	20.7923	21.3784	24.2447	24.0723	24.5393	22.6629	22.1624	22.8233
814	PA1292		probable 3-mercaptopyruvate sulfurtransferase	Periplasmic [Class 3]	23.2776	23.0374	22.9127		0.240189	0.364877	0.124688	23.3915	23.1137	23.3275	23.4651	22.914	22.733	22.7785	22.2291	23.7304
815	PA1293		hypothetical protein	Outer Membrane Vesicle [Class 1] ; Cytoplasmic [Class 3]	19.5313	21.9475	20.2971		-2.41623	-0.765889	1.65034	19.9562	19.4541	19.1835	22.2646	21.286	22.2919	20.3041	20.2763	20.3111
816	PA1294	rnd	ribonuclease D	Cytoplasmic [Class 1] ; Cytoplasmic [Class 3]	19.4905	22.3105	21.771		-2.81995	-2.28049	0.539463	20.3365	18.4113	19.7237	22.3816	21.8988	22.6509	22.1775	20.6535	22.482
817	PA1295		conserved hypothetical protein	Cytoplasmic [Class 3]	20.1616	20.6374	19.5292		-0.475824	0.632327	1.10815	20.7643	19.5972	20.1233	NaN	20.9352	20.3396	21.8033	14.0916	22.6928
818	PA1296		probable 2-hydroxyacid dehydrogenase	Cytoplasmic [Class 3]	18.1476	17.1986	19.3784		0.948979	-1.23077	-2.17975	18.5004	16.9363	19.0062	16.7122	15.9233	18.9604	18.8868	NaN	19.87
819	PA1297		probable metal transporter	Cytoplasmic Membrane [Class 3]	15.6747	21.8541	NaN		-6.17947	NaN	NaN	11.4852	17.5844	17.9544	21.3406	22.802	21.4199	NaN	NaN	NaN
820	PA1298		conserved hypothetical protein	Cytoplasmic [Class 3]	19.6537	19.8937	17.9906		-0.239985	1.66317	1.90316	19.7789	19.2825	19.8997	20.695	20.4168	18.5694	18.329	17.0745	18.5681
821	PA1299		conserved hypothetical protein	Cytoplasmic [Class 3]	16.7993	18.1179	18.3375		-1.3185	-1.53812	-0.219622	16.8923	16.7064	NaN	19.3154	19.1291	15.9091	17.3387	17.9146	19.7591
822	PA1304		probable oligopeptidase	Periplasmic [Class 2] ; Unknown (This protein may have multiple localization sites) [Class 3]	17.4834	21.1593	21.0566		-3.67595	-3.57318	0.102765	18.2414	16.5497	17.659	22.0771	21.432	19.9689	21.2173	20.4388	21.5135
823	PA1307		conserved hypothetical protein	Cytoplasmic [Class 3]	21.2008	21.3076	20.6913		-0.106792	0.509474	0.616266	21.27	21.1187	21.2136	21.4951	21.4317	20.996	20.6477	19.7866	21.6395
827	PA1315		probable transcriptional regulator	Cytoplasmic [Class 3]	18.5001	19.4355	18.0639		-0.935415	0.436203	1.37162	17.2181	19.605	18.6772	19.4206	20.0515	18.8344	17.8717	16.2678	20.0522
828	PA1317	cyoA	cytochrome o ubiquinol oxidase subunit II	Cytoplasmic Membrane [Class 2] ; Cytoplasmic Membrane [Class 3]	NaN	NaN	16.9685		NaN	NaN	NaN	NaN	NaN	NaN	NaN	NaN	NaN	18.4475	14.3797	18.0783
829	PA1318	cyoB	cytochrome o ubiquinol oxidase subunit I	Cytoplasmic Membrane [Class 2] ; Cytoplasmic Membrane [Class 3]	NaN	NaN	16.7466		NaN	NaN	NaN	NaN	NaN	16.621	NaN	NaN	NaN	17.2766	16.3747	16.5884
830	PA1319	cyoC	cytochrome o ubiquinol oxidase subunit III	Cytoplasmic Membrane [Class 2] ; Cytoplasmic Membrane [Class 3]	NaN	NaN	19.6377		NaN	NaN	NaN	NaN	NaN	NaN	NaN	NaN	NaN	19.0009	18.5731	21.3392
831	PA1323		hypothetical protein	Unknown [Class 3]	23.8468	20.3914	21.944		3.45539	1.90271	-1.55268	24.2064	24.4504	22.8834	21.6567	20.2964	19.221	22.1323	21.3293	22.3705
832	PA1324		hypothetical protein	Unknown [Class 3]	20.9978	16.6949	18.2264		4.30291	2.7714	-1.53151	20.9577	22.0373	19.9982	NaN	17.5158	15.874	18.4642	18.244	17.971
833	PA1327		probable protease	Extracellular [Class 3]	19.7109	20.2549	NaN		-0.544029	NaN	NaN	20.2708	19.0439	19.8179	20.6663	20.8586	19.2399	NaN	NaN	15.1327
834	PA1328		probable transcriptional regulator	Cytoplasmic [Class 3]	17.5963	19.6929	16.822		-2.09662	0.774214	2.87083	19.2093	13.2113	20.3682	21.3226	21.3443	16.4118	NaN	17.6937	15.9504
835	PA1330		probable short-chain dehydrogenase	Cytoplasmic [Class 3]	20.8793	19.8972	19.2331		0.982021	1.64621	0.66419	21.1355	20.2448	21.2575	20.3813	19.643	19.6674	19.1802	19.5187	19.0002
837	PA1335	aauR	AauR	Cytoplasmic [Class 3]	15.8461	18.3768	16.3964		-2.53072	-0.550255	1.98047	15.2867	15.2181	17.0335	17.6923	19.0614	NaN	16.5906	14.7635	17.835
838	PA1337	ansB	glutaminase-asparaginase	Periplasmic [Class 3]	25.1576	25.6813	24.0646		-0.523714	1.09299	1.6167	25.4247	24.8706	25.1776	25.742	25.5746	25.7274	24.1223	23.4763	24.5954
839	PA1338	ggt	gamma-glutamyltranspeptidase precursor	Periplasmic [Class 2] ; Periplasmic [Class 3]	21.9195	23.6494	20.8293		-1.7299	1.09022	2.82012	22.0666	21.8622	21.8299	23.9402	23.4653	23.5429	21.8715	19.7296	20.8869
840	PA1339	aatP	AatP	Cytoplasmic Membrane [Class 3]	23.2903	24.3156	22.9783		-1.02533	0.31201	1.33734	23.6367	22.6379	23.5963	24.6259	24.1048	24.2162	23.0454	22.2072	23.6823
841	PA1340	aatM	AatM	Cytoplasmic Membrane [Class 2] ; Cytoplasmic Membrane [Class 3]	NaN	17.9363	NaN		NaN	NaN	NaN	NaN	12.6758	NaN	18.0255	18.2266	17.557	NaN	16.1342	NaN
842	PA1341	aatQ	AatQ	Cytoplasmic Membrane [Class 2] ; Cytoplasmic Membrane [Class 3]	NaN	18.7337	NaN		NaN	NaN	NaN	12.8544	NaN	NaN	17.0042	20.1316	19.0653	NaN	NaN	NaN
843	PA1342	aatJ	putative acidic amino acid ABC transporter substrate-binding protein	Periplasmic [Class 2] ; Extracellular [Class 1] ; Periplasmic [Class 3]	26.8914	27.4507	25.5407		-0.559277	1.3508	1.91007	26.8852	26.9263	26.8629	27.5362	27.4759	27.34	25.7517	24.79	26.0803
844	PA1344		probable short-chain dehydrogenase	Cytoplasmic [Class 2] ; Unknown (This protein may have multiple localization sites) [Class 3]	22.9042	20.4743	21.868		2.42996	1.03627	-1.39369	22.6873	23.2132	22.8122	20.6168	20.3233	20.4827	21.0065	21.6503	22.9472
845	PA1349		conserved hypothetical protein	Unknown [Class 3]	19.484	18.1632	NaN		1.32081	NaN	NaN	19.6939	19.459	19.2991	18.7628	17.4975	18.2292	NaN	NaN	NaN
846	PA1354		hypothetical protein	Cytoplasmic [Class 3]	20.3637	20.3276	NaN		0.0360603	NaN	NaN	19.857	19.9713	21.2629	19.5738	18.982	22.4272	NaN	NaN	NaN
848	PA1357		conserved hypothetical protein	Cytoplasmic [Class 3]	NaN	19.4419	NaN		NaN	NaN	NaN	NaN	NaN	15.7374	21.4076	18.5704	18.3476	NaN	NaN	19.0833
849	PA1358		hypothetical protein	Cytoplasmic [Class 1] ; Cytoplasmic [Class 3]	21.3916	20.1073	19.8662		1.28436	1.52545	0.241093	21.5844	21.3808	21.2096	20.3472	20.2516	19.723	19.8241	19.4	20.3744
850	PA1359		probable transcriptional regulator	Cytoplasmic [Class 3]	NaN	15.0689	17.961		NaN	NaN	-2.89206	NaN	16.0806	NaN	15.1758	NaN	14.962	20.5685	16.5383	16.7761
852	PA1367		hypothetical protein	Cytoplasmic [Class 3]	17.9833	19.6439	17.5918		-1.66062	0.391503	2.05212	18.7366	17.849	17.3642	19.2939	19.9078	19.73	17.5227	17.0706	18.182
853	PA1369		hypothetical protein	Cytoplasmic [Class 3]	NaN	18.9522	NaN		NaN	NaN	NaN	NaN	NaN	18.0605	19.4059	18.5684	18.8822	18.4185	NaN	NaN
854	PA1371		hypothetical protein	Unknown [Class 3]	17.368	18.2906	18.6104		-0.922657	-1.24243	-0.319776	18.0299	16.6778	17.3962	19.5985	17.5751	17.6983	19.0003	17.3516	19.4794
855	PA1372		hypothetical protein	Cytoplasmic [Class 3]	19.7571	22.1011	21.9468		-2.34393	-2.18961	0.15432	20.4001	18.357	20.5143	22.7237	21.9906	21.589	22.3771	21.4826	21.9806
856	PA1373	fabF2	3-oxoacyl-acyl carrier protein synthase II	Cytoplasmic [Class 2] ; Cytoplasmic [Class 3]	19.5624	20.7683	21.2009		-1.20593	-1.63853	-0.432604	20.6315	18.5707	19.485	20.6519	21.3105	20.3426	21.5689	20.1254	21.9085
857	PA1374		hypothetical protein	Cytoplasmic [Class 3]	15.6816	17.4372	16.1777		-1.75562	-0.496121	1.2595	16.5254	NaN	14.8378	18.801	17.7095	15.8013	16.737	15.2272	16.5691
858	PA1375	pdxB	erythronate-4-phosphate dehydrogenase	Cytoplasmic [Class 3]	17.4522	19.6957	20.0111		-2.24352	-2.55893	-0.31541	17.8249	17.091	17.4405	20.6072	18.3883	20.0916	20.4896	18.6456	20.8981
859	PA1376	aceK	isocitrate dehydrogenase kinase/phosphatase	Cytoplasmic [Class 2] ; Cytoplasmic [Class 3]	19.7888	21.4587	19.7285		-1.66999	0.0602932	1.73028	20.784	20.0061	18.5762	21.4561	22.7154	20.2047	20.7738	17.5475	20.8641
860	PA1377		conserved hypothetical protein	Unknown [Class 3]	21.088	19.5346	20.5507		1.55338	0.537306	-1.01607	21.349	21.0697	20.8453	19.7539	19.3542	19.4958	20.7593	19.3594	21.5334
861	PA1383		hypothetical protein	Extracellular [Class 3]	19.1728	19.1564	16.7291		0.0164445	2.44376	2.42732	19.3364	18.8819	19.3002	19.1952	19.5802	18.6937	15.2408	16.673	18.2734
862	PA1397		probable two-component response regulator	Cytoplasmic [Class 3]	19.2404	19.3606	18.749		-0.120237	0.491412	0.611649	19.5603	18.8438	19.3171	19.2561	19.3948	19.4309	18.6054	NaN	18.8926
863	PA1398		hypothetical protein	Unknown [Class 3]	NaN	17.5595	16.1492		NaN	NaN	1.41029	NaN	NaN	15.5268	16.7955	17.8781	18.0049	17.015	14.9681	16.4645
864	PA1401		hypothetical protein	Cytoplasmic [Class 3]	19.3394	17.1809	17.2019		2.15852	2.13749	-0.0210215	19.5317	19.1459	19.3405	17.266	17.7543	16.5223	17.0917	16.3926	18.1214
865	PA1402		hypothetical protein	Cytoplasmic [Class 3]	17.4248	16.4149	NaN		1.00988	NaN	NaN	19.3014	18.34	14.633	16.7424	NaN	16.0874	NaN	NaN	15.7232
866	PA1403		probable transcriptional regulator	Cytoplasmic [Class 3]	18.0317	18.5106	19.0421		-0.47898	-1.01043	-0.53145	18.4986	17.6941	17.9022	18.917	18.1914	18.4236	19.2426	NaN	18.8416
867	PA1404		hypothetical protein	Unknown [Class 3]	16.6147	16.2321	16.0541		0.382584	0.560585	0.178002	16.8652	16.3164	16.6625	16.0327	16.3491	16.3145	17.056	15.4898	15.6165
869	PA1407		hypothetical protein	Cytoplasmic [Class 3]	NaN	16.9026	19.203		NaN	NaN	-2.30032	NaN	NaN	NaN	NaN	18.7208	15.0845	19.3362	18.5191	19.7536
871	PA1417		probable decarboxylase	Cytoplasmic [Class 3]	NaN	16.4078	20.4698		NaN	NaN	-4.06207	NaN	NaN	NaN	16.3604	16.4552	NaN	20.4922	19.6184	21.299
872	PA1421	gbuA	guanidinobutyrase	Cytoplasmic [Class 3]	NaN	17.264	24.8909		NaN	NaN	-7.62688	NaN	NaN	NaN	17.9509	NaN	16.5771	24.8894	24.0464	25.7367
873	PA1422	gbuR	GbuR	Cytoplasmic Membrane [Class 3]	17.5426	18.1016	16.5758		-0.558997	0.966729	1.52573	17.7146	18.0651	16.8481	19.2859	15.8666	19.1522	16.4644	16.5135	16.7496
874	PA1423	bdlA	Chemoreceptor BdlA	Cytoplasmic Membrane [Class 3]	19.0191	20.1768	19.85		-1.15767	-0.830839	0.326833	20.1981	18.9429	17.9164	19.988	19.6819	20.8605	17.9725	NaN	21.7274
877	PA1429		probable cation-transporting P-type ATPase	Cytoplasmic Membrane [Class 3]	14.5343	13.3385	14.0406		1.19581	0.493767	-0.702046	13.3341	NaN	15.7346	NaN	16.5992	10.0779	19.0729	11.3496	11.6993
878	PA1430	lasR	transcriptional regulator LasR	Cytoplasmic [Class 1] ; Cytoplasmic [Class 3]	19.7202	20.1008	21.2132		-0.380576	-1.49299	-1.11242	19.5974	19.6332	19.93	20.8981	19.8123	19.5919	21.2096	20.7269	21.7031
879	PA1431	rsaL	regulatory protein RsaL	Cytoplasmic [Class 1] ; Unknown [Class 3]	20.3934	19.7024	20.753		0.690955	-0.359633	-1.05059	20.825	20.695	19.6601	20.333	19.7838	18.9904	20.6752	20.3671	21.2167
880	PA1432	lasI	autoinducer synthesis protein LasI	Cytoplasmic [Class 3]	19.7654	22.8822	23.2634		-3.11676	-3.498	-0.381241	20.6014	18.382	20.3129	23.5686	22.631	22.447	23.5111	22.3317	23.9475
881	PA1434		hypothetical protein	Unknown [Class 3]	NaN	18.3658	19.4928		NaN	NaN	-1.12696	19.7269	NaN	NaN	19.6138	14.8243	20.6593	19.8925	18.2458	20.34
882	PA1437		probable two-component response regulator	Cytoplasmic [Class 2] ; Cytoplasmic [Class 3]	17.8574	NaN	NaN		NaN	NaN	NaN	18.7343	16.971	17.8671	NaN	NaN	18.6506	NaN	NaN	NaN
883	PA1440		hypothetical protein	Cytoplasmic [Class 3]	23.0119	23.7364	24.1489		-0.724491	-1.13708	-0.412591	23.9518	21.91	23.1738	23.5982	23.5692	24.0417	24.5271	23.128	24.7917
884	PA1441		putative flagellar hook-length control protein FliK	Periplasmic [Class 3]	17.0829	18.1283	19.2407		-1.04542	-2.15779	-1.11237	16.4692	17.9459	16.8337	18.2741	18.5962	17.5148	19.0969	18.9261	19.6991
885	PA1442		conserved hypothetical protein	Cytoplasmic Membrane [Class 3]	16.5054	18.8736	18.3388		-2.36826	-1.83347	0.534791	17.7767	15.7981	15.9412	19.9027	18.3911	18.327	18.0862	18.2515	18.6788
886	PA1443	fliM	flagellar motor switch protein FliM	Cytoplasmic [Class 2] ; Cytoplasmic [Class 3]	22.464	22.6395	22.3919		-0.175523	0.0720755	0.247599	22.5861	22.1773	22.6285	22.9822	22.028	22.9082	22.7926	21.9678	22.4153
887	PA1444	fliN	flagellar motor switch protein FliN	Cytoplasmic [Class 2] ; Cytoplasmic Membrane [Class 3]	24.0514	23.9261	23.991		0.125259	0.0603962	-0.0648626	24.4399	24.0073	23.707	24.1534	23.9185	23.7065	23.9504	24.0418	23.9809
888	PA1445	fliO	flagellar protein FliO	Cytoplasmic Membrane [Class 3]	NaN	18.1312	18.3107		NaN	NaN	-0.179504	NaN	NaN	NaN	17.2815	19.203	17.9092	17.7487	17.9482	19.2353
890	PA1452	flhA	flagellar biosynthesis protein FlhA	Cytoplasmic Membrane [Class 2] ; Cytoplasmic Membrane [Class 3]	14.4367	13.661	19.3363		0.775726	-4.89954	-5.67527	9.03331	NaN	19.8402	12.6591	13.2177	15.1062	21.2847	14.1733	22.5508
891	PA1453	flhF	flagellar biosynthesis protein FlhF	Cytoplasmic [Class 3]	NaN	17.4973	16.102		NaN	NaN	1.39526	NaN	NaN	13.7125	17.4588	17.0572	17.9759	NaN	16.0683	16.1358
892	PA1454	fleN	flagellar synthesis regulator FleN	Cytoplasmic Membrane [Class 3]	23.0346	22.8986	22.51		0.135984	0.52456	0.388577	23.1854	22.9031	23.0153	22.8959	23.0406	22.7593	22.3703	22.035	23.1248
893	PA1455	fliA	sigma factor FliA	Cytoplasmic [Class 3]	23.0992	22.7055	22.758		0.393651	0.34114	-0.0525112	23.051	22.9942	23.2524	22.7944	22.9465	22.3757	22.851	21.9303	23.4929
894	PA1456	cheY	CheY1	Cytoplasmic [Class 1] ; Cytoplasmic [Class 3]	21.0192	21.9344	22.4429		-0.915173	-1.42371	-0.508535	21.6444	20.3735	21.0397	22.41	21.2185	22.1746	22.0583	22.2542	23.0162
895	PA1457	cheZ	chemotaxis protein CheZ	Cytoplasmic [Class 1] ; Cytoplasmic [Class 3]	23.9777	23.538	23.8181		0.439727	0.159606	-0.28012	23.9662	23.9895	23.9774	23.712	23.542	23.3598	23.8399	23.0658	24.5485
896	PA1458		CheA1	Cytoplasmic [Class 3]	23.387	23.8341	24.0909		-0.447123	-0.703896	-0.256772	23.4401	23.3863	23.3346	23.5434	24.1701	23.7888	24.282	23.6765	24.3142
897	PA1459		CheB1	Cytoplasmic [Class 2] ; Cytoplasmic [Class 3]	21.8625	23.5454	23.7018		-1.6829	-1.83932	-0.156421	22.4856	21.1533	21.9486	23.8663	23.1196	23.6503	23.7895	23.1829	24.133
899	PA1461	motD	MotD	Cytoplasmic Membrane [Class 2] ; Cytoplasmic Membrane [Class 3]	16.2548	18.5184	18.5161		-2.26359	-2.26132	0.00226466	16.4364	NaN	16.0732	20	NaN	17.0367	17.6837	18.6761	19.1886
900	PA1462		probable plasmid partitioning protein	Cytoplasmic Membrane [Class 3]	22.8515	21.9081	21.6493		0.94335	1.20222	0.258874	22.976	22.639	22.9395	22.7448	21.8675	21.1121	22.4411	19.8378	22.6689
901	PA1463		hypothetical protein	Cytoplasmic [Class 3]	18.7826	20.0936	20.9962		-1.31101	-2.21356	-0.902554	20.3062	17.6729	18.3688	20.1306	20.7041	19.4462	21.6106	20.1111	21.2669
902	PA1464		CheW1	Cytoplasmic [Class 2] ; Cytoplasmic [Class 3]	25.8738	25.6232	26.0816		0.250535	-0.207855	-0.458391	26.0387	25.5687	26.0138	26.0043	25.7767	25.0887	26.1354	25.6098	26.4997
905	PA1470		probable short-chain dehydrogenase	Unknown (This protein may have multiple localization sites) [Class 3]	21.4706	20.5404	19.8722		0.930161	1.59832	0.668155	21.7777	21.4005	21.2335	20.8229	20.2939	20.5044	19.7051	19.202	20.7095
906	PA1472		conserved hypothetical protein	Unknown [Class 3]	16.9569	17.4441	15.8768		-0.487209	1.08008	1.56729	15.856	16.9024	18.1122	17.3652	17.523	NaN	15.2806	14.7559	17.5939
907	PA1473		hypothetical protein	Unknown [Class 3]	18.9298	NaN	17.4874		NaN	1.44239	NaN	19.0257	NaN	18.8339	NaN	NaN	16.8163	NaN	18.062	16.9129
908	PA1474		hypothetical protein	Unknown [Class 3]	19.9702	17.7693	18.0115		2.20086	1.95862	-0.242247	19.7512	20.3083	19.851	18.6525	17.2666	17.3888	18.2881	16.901	18.8455
909	PA1475	ccmA	heme exporter protein CcmA	Cytoplasmic Membrane [Class 3]	19.5536	21.1681	21.077		-1.61451	-1.52347	0.0910403	19.4536	19.2601	19.9469	21.4057	21.1217	20.9767	21.6859	19.7991	21.7462
910	PA1478		hypothetical protein	Cytoplasmic Membrane [Class 3]	19.6264	NaN	20.2103		NaN	-0.583824	NaN	19.7901	19.4627	NaN	NaN	NaN	NaN	20.7658	18.5845	21.2804
911	PA1479	ccmE	cytochrome C-type biogenesis protein CcmE	Unknown [Class 3]	18.065	20.3604	20.1625		-2.29535	-2.09743	0.19792	18.8805	17.2393	18.0752	20.9406	20.3295	19.811	20.1966	19.6593	20.6314
912	PA1481	ccmG	cytochrome C biogenesis protein CcmG	Cytoplasmic Membrane [Class 3]	14.2957	18.8218	17.385		-4.52607	-3.08931	1.43676	16.2961	14.1383	12.4528	19.4023	18.4992	18.5639	17.1763	16.4604	18.5184
913	PA1482	ccmH	cytochrome C-type biogenesis protein CcmH	Cytoplasmic Membrane [Class 3]	NaN	18.5263	NaN		NaN	NaN	NaN	15.4082	NaN	NaN	18.8111	19.3423	17.4255	NaN	17.7925	NaN
914	PA1483	cycH	cytochrome c-type biogenesis protein	Outer Membrane Vesicle [Class 1] ; Cytoplasmic Membrane [Class 3]	14.942	18.5339	17.8981		-3.59192	-2.9561	0.635824	15.6266	13.5599	15.6395	18.339	17.7667	19.4961	18.067	17.6997	17.9276
915	PA1484		probable transcriptional regulator	Cytoplasmic [Class 3]	16.9176	NaN	NaN		NaN	NaN	NaN	16.9801	16.6439	17.1288	NaN	NaN	NaN	NaN	NaN	NaN
918	PA1490		probable transcriptional regulator	Cytoplasmic [Class 3]	17.9606	19.6398	19.0645		-1.67914	-1.10391	0.575221	17.8101	17.5409	18.5308	20.1891	19.8352	18.895	19.2727	18.9557	18.9653
919	PA1493	cysP	sulfate-binding protein of ABC transporter	Periplasmic [Class 2] ; Extracellular [Class 1] ; Periplasmic [Class 3]	24.9206	25.757	24.5076		-0.836398	0.412954	1.24935	25.225	24.7311	24.8056	25.8107	25.4591	26.001	24.7386	23.6589	25.1253
920	PA1494	muiA	mucoidy inhibitor gene A	Periplasmic [Class 1] ; Outer Membrane [Class 3]	20.6394	20.6285	20.1783		0.0108312	0.461059	0.450228	20.7029	20.4764	20.7388	21.1091	20.9084	19.8681	20.2998	19.5751	20.66
921	PA1500		probable oxidoreductase	Cytoplasmic [Class 3]	18.4878	17.8063	17.1467		0.681459	1.3411	0.659637	17.801	19.2297	18.4326	17.8613	18.7518	16.8057	16.9747	17.0198	17.4456
923	PA1504		probable transcriptional regulator	Cytoplasmic [Class 3]	19.7938	21.6706	21.0484		-1.87679	-1.2546	0.622189	20.3185	19.8921	19.1708	22.0199	21.3547	21.6372	21.3218	20.2418	21.5817
927	PA1516		hypothetical protein	Cytoplasmic [Class 3]	20.5274	20.7838	21.1535		-0.25645	-0.62616	-0.36971	20.9701	20.5584	20.0535	20.6657	20.6547	21.031	21.5009	20.1628	21.7969
928	PA1517		conserved hypothetical protein	Cytoplasmic [Class 3]	16.8132	19.3366	20.1424		-2.52342	-3.32927	-0.805852	16.9809	16.9622	16.4964	18.9532	19.2722	19.7845	20.5107	18.9432	20.9735
929	PA1518		conserved hypothetical protein	Unknown [Class 3]	18.8129	19.3729	20.5472		-0.559994	-1.73435	-1.17436	19.1971	18.6294	18.6121	20.213	18.9175	18.988	20.4191	20.1824	21.0402
930	PA1520		probable transcriptional regulator	Cytoplasmic [Class 3]	23.4512	23.6988	23.5593		-0.247595	-0.108054	0.139541	23.4649	23.5118	23.3769	23.7423	23.5792	23.7748	23.8066	23.0945	23.7768
931	PA1521		probable guanine deaminase	Cytoplasmic [Class 3]	21.7626	21.1359	20.901		0.626759	0.86161	0.234852	23.9802	20.8798	20.4279	20.659	21.167	21.5816	21.0828	19.9652	21.655
932	PA1523	xdhB	xanthine dehydrogenase	Cytoplasmic [Class 3]	15.0347	18.9954	19.4313		-3.96068	-4.39662	-0.43594	16.183	14.5976	14.3235	19.0746	19.1967	18.7148	19.6428	19.0125	19.6387
933	PA1526		probable transcriptional regulator	Cytoplasmic [Class 3]	21.1187	21.7458	21.3475		-0.627112	-0.228807	0.398305	21.5485	20.5135	21.2941	21.732	21.7829	21.7227	20.9486	21.0364	22.0576
934	PA1527		conserved hypothetical protein	Cytoplasmic [Class 3]	16.3974	19.6253	20.4059		-3.22788	-4.00848	-0.780605	16.9885	15.9435	16.2601	19.9392	20.1677	18.7689	20.7198	19.4582	21.0397
935	PA1528	zipA	cell division protein ZipA	Outer Membrane Vesicle [Class 1] ; Cytoplasmic Membrane [Class 3]	19.54	21.605	21.4345		-2.06504	-1.89444	0.170595	20.1487	18.4465	20.0249	21.8332	21.1449	21.8371	21.7995	20.898	21.6058
936	PA1529	lig	DNA ligase	Cytoplasmic [Class 1] ; Cytoplasmic [Class 3]	17.3868	21.2606	21.6512		-3.8738	-4.26441	-0.390607	18.2004	16.5286	17.4314	21.1297	21.5576	21.0945	21.7549	20.9525	22.2463
937	PA1530		hypothetical protein	Unknown [Class 3]	18.7538	19.4581	18.7811		-0.704317	-0.0273237	0.676994	19.3405	18.1671	NaN	20.043	19.5888	18.7426	17.883	18.8073	19.6531
938	PA1531		hypothetical protein	Unknown [Class 3]	18.1683	NaN	NaN		NaN	NaN	NaN	NaN	17.9154	18.4212	NaN	15.9707	NaN	NaN	NaN	NaN
939	PA1532	dnaX	DNA polymerase subunits gamma and tau	Cytoplasmic [Class 3]	19.5098	22.107	22.1863		-2.59721	-2.67656	-0.0793546	20.0058	19.1845	19.339	21.9774	22.1729	22.1706	22.4056	21.816	22.3374
940	PA1533		conserved hypothetical protein	Unknown [Class 3]	23.7299	24.2565	24.1971		-0.526627	-0.467166	0.0594603	23.5694	24.2738	23.3465	25.1075	24.3988	23.2633	24.1566	23.3138	25.1208
941	PA1534	recR	recombination protein RecR	Cytoplasmic [Class 3]	20.3733	21.3469	21.1959		-0.973552	-0.822608	0.150944	21.1108	19.7861	20.2231	21.4691	22.2808	20.2908	21.7524	20.8673	20.968
943	PA1536		conserved hypothetical protein	Unknown [Class 3]	15.0369	16.8912	16.8614		-1.85425	-1.82447	0.0297813	15.6583	14.4155	NaN	17.569	17.4974	15.6072	17.6764	NaN	16.0464
944	PA1539		hypothetical protein	Cytoplasmic [Class 3]	NaN	17.8164	NaN		NaN	NaN	NaN	16.2811	NaN	NaN	18.3062	17.3267	NaN	NaN	NaN	NaN
945	PA1543	apt	adenine phosphoribosyltransferase	Cytoplasmic [Class 3]	22.7031	22.8625	22.265		-0.159381	0.43808	0.59746	22.8921	22.3978	22.8194	23.0924	22.878	22.617	22.5028	21.6744	22.6179
946	PA1544	anr	transcriptional regulator Anr	Cytoplasmic [Class 2] ; Cytoplasmic [Class 3]	24.2244	24.8351	23.8455		-0.610664	0.378947	0.989611	24.4972	23.9047	24.2713	24.9606	24.7376	24.807	23.9251	23.3598	24.2515
947	PA1545		hypothetical protein	Unknown [Class 3]	20.1556	19.0271	19.9811		1.12843	0.174435	-0.953991	20.0564	20.4897	19.9205	19.5479	18.8299	18.7037	19.7818	19.3804	20.7812
948	PA1546	hemN	oxygen-independent coproporphyrinogen III oxidase	Cytoplasmic [Class 1] ; Cytoplasmic [Class 3]	18.629	23.5517	24.5798		-4.92274	-5.95084	-1.02811	18.779	18.5167	18.5913	23.4831	23.985	23.1871	24.7223	24.0054	25.0118
949	PA1549	copA2	CopA2	Cytoplasmic Membrane [Class 3]	12.1497	16.7195	12.7181		-4.56982	-0.568321	4.00149	8.7029	NaN	15.5966	14.2353	19.2038	NaN	10.59	15.347	12.2171
950	PA1550		hypothetical protein	Outer Membrane Vesicle [Class 1] ; Unknown [Class 3]	17.4259	21.303	21.2003		-3.87709	-3.7744	0.102688	18.6064	17.7495	15.9218	21.3593	21.4281	21.1216	21.3161	20.6276	21.6572
951	PA1551		probable ferredoxin	Cytoplasmic Membrane [Class 3]	13.4063	18.1432	17.0217		-4.73695	-3.61547	1.12147	15.1071	12.4454	12.6662	18.0096	18.5808	17.8392	16.6727	17.6925	16.7
952	PA1552	ccoP1	Cytochrome c oxidase, cbb3-type, CcoP subunit	Outer Membrane Vesicle [Class 1] ; Unknown [Class 3]	20.4138	23.6075	21.9166		-3.19366	-1.50274	1.69092	21.5174	19.8721	19.8519	23.667	23.5607	23.5948	21.7701	21.3429	22.6368
953	PA1553	ccoO1	Cytochrome c oxidase, cbb3-type, CcoO subunit	Outer Membrane Vesicle [Class 1] ; Cytoplasmic [Class 3]	24.6448	25.217	24.4145		-0.572202	0.230247	0.80245	25.1483	24.402	24.384	25.5424	25.0974	25.0112	24.237	23.7713	25.2353
954	PA1554	ccoN1	Cytochrome c oxidase, cbb3-type, CcoN subunit	Cytoplasmic Membrane [Class 3]	19.9669	23.0242	21.8065		-3.05735	-1.83962	1.21773	20.4762	18.4629	20.9616	23.0603	22.7484	23.264	21.8229	21.4437	22.1528
955	PA1555	ccoP2	Cytochrome c oxidase, cbb3-type, CcoP subunit	Outer Membrane Vesicle [Class 1] ; Unknown [Class 3]	16.0146	22.3788	22.9052		-6.36426	-6.8906	-0.526333	17.65	13.2057	17.188	22.4653	23.1352	21.536	22.7804	22.7579	23.1772
956	PA1555.1;PA1552.1	#N/A	#N/A	#N/A	18.7635	22.2192	21.9975		-3.4557	-3.23398	0.221718	19.5002	17.9842	18.806	22.3639	22.5973	21.6963	21.9558	21.8081	22.2285
957	PA1556	ccoO2	Cytochrome c oxidase, cbb3-type, CcoO subunit	Outer Membrane Vesicle [Class 1] ; Cytoplasmic [Class 3]	21.2225	23.6575	24.6652		-2.43503	-3.44276	-1.00772	21.7708	21.7749	20.1216	24.0992	23.909	22.9643	25.0201	24.1729	24.8027
958	PA1557	ccoN2	Cytochrome c oxidase, cbb3-type, CcoN subunit	Cytoplasmic Membrane [Class 3]	16.3956	22.1796	22.5382		-5.78398	-6.14266	-0.358681	18.9636	12.9164	17.3067	22.3481	22.4302	21.7603	22.7145	22.4267	22.4736
959	PA1558		hypothetical protein	Unknown [Class 3]	20.5562	21.0696	20.5655		-0.513425	-0.00925128	0.504173	21.1193	21.1231	19.4261	21.28	20.9259	21.0029	20.5126	19.8328	21.3509
960	PA1561	aer	Chemoreceptor Aer (aerotaxis)	Outer Membrane Vesicle [Class 1] ; Cytoplasmic Membrane [Class 3]	14.4271	16.8172	21.0908		-2.39012	-6.66363	-4.27351	15.7071	14.5912	12.983	18.016	18.4437	13.992	20.9208	21.0242	21.3273
961	PA1562	acnA	aconitate hydratase 1	Cytoplasmic [Class 3]	22.3658	22.9666	22.8727		-0.600829	-0.506922	0.093907	22.9013	21.8087	22.3874	22.7812	23.1474	22.9713	22.8938	22.2034	23.521
962	PA1563		conserved hypothetical protein	Cytoplasmic [Class 3]	NaN	19.7977	20.1216		NaN	NaN	-0.323978	15.7726	NaN	NaN	19.932	19.8921	19.5689	20.2782	19.197	20.8897
963	PA1564		conserved hypothetical protein	Cytoplasmic [Class 3]	20.2335	20.883	21.6618		-0.649546	-1.42833	-0.778785	20.6333	19.4945	20.5726	20.9371	21.2176	20.4943	21.239	20.7198	23.0266
964	PA1570		probable transcriptional regulator	Cytoplasmic [Class 3]	17.0885	18.9684	18.8397		-1.87997	-1.75124	0.128725	17.9255	17.5521	15.7878	19.1215	18.6083	19.1755	20.0363	15.9703	20.5125
965	PA1571		hypothetical protein	Unknown [Class 3]	23.7504	21.0021	22.3584		2.74833	1.39196	-1.35638	24.3089	23.8395	23.1028	21.4834	21.1193	20.4034	22.1861	21.8712	23.0179
966	PA1572		conserved hypothetical protein	Cytoplasmic [Class 3]	17.9329	18.1177	17.1038		-0.184784	0.829102	1.01389	18.2379	17.7316	17.8292	18.2643	18.0277	18.0611	17.279	NaN	16.9286
967	PA1574		conserved hypothetical protein	Unknown [Class 3]	23.5859	24.5102	24.5837		-0.924299	-0.997839	-0.0735397	24.0968	23.8266	22.8343	24.6912	24.4725	24.3669	24.7189	24.2598	24.7725
968	PA1575		hypothetical protein	Cytoplasmic [Class 3]	18.5485	16.0391	16.9649		2.50937	1.58363	-0.925735	18.9865	18.2745	18.3844	17.2901	13.8983	16.9289	16.8182	NaN	17.1116
969	PA1576		probable 3-hydroxyisobutyrate dehydrogenase	Cytoplasmic [Class 1] ; Cytoplasmic [Class 3]	20.3185	20.2654	20.7462		0.0530605	-0.427707	-0.480768	20.2296	20.1968	20.529	19.2127	20.7727	20.8109	20.8754	19.888	21.4752
970	PA1579		putative lipid binding protein	Periplasmic [Class 1] ; Unknown [Class 3]	25.3454	24.9447	24.431		0.40074	0.914417	0.513678	25.5336	25.0733	25.4293	24.9423	25.0978	24.7938	24.3859	24.1786	24.7285
971	PA1580	gltA	citrate synthase	Cytoplasmic [Class 3]	22.8374	25.9427	25.6483		-3.10527	-2.81087	0.294399	23.6751	22.1921	22.645	25.8946	25.3832	26.5502	25.688	24.6569	26.5999
972	PA1581	sdhC	succinate dehydrogenase (C subunit)	Cytoplasmic Membrane [Class 2] ; Outer Membrane Vesicle [Class 1] ; Cytoplasmic Membrane [Class 3]	20.2842	22.7887	23.0273		-2.5045	-2.74307	-0.238576	20.7039	20.0948	20.054	23.6286	22.6185	22.1191	22.7206	22.4028	23.9585
973	PA1582	sdhD	succinate dehydrogenase (D subunit)	Cytoplasmic Membrane [Class 3]	22.5746	25.0523	24.7101		-2.47764	-2.13546	0.34218	22.7943	22.4395	22.4901	25.3017	25.4939	24.3612	24.6603	24.4634	25.0066
974	PA1583	sdhA	succinate dehydrogenase (A subunit)	Outer Membrane Vesicle [Class 1] ; Cytoplasmic Membrane [Class 3]	23.9301	26.8666	26.8904		-2.93654	-2.96029	-0.0237484	24.5785	23.3741	23.8376	26.7621	26.9403	26.8975	27.0751	25.9872	27.6088
975	PA1584	sdhB	succinate dehydrogenase (B subunit)	Outer Membrane Vesicle [Class 1] ; Cytoplasmic Membrane [Class 3]	25.4447	26.6776	26.5834		-1.23296	-1.13874	0.0942198	25.7002	25.1718	25.462	27.0639	26.372	26.597	26.8377	25.8488	27.0637
976	PA1585	sucA	2-oxoglutarate dehydrogenase (E1 subunit)	Outer Membrane Vesicle [Class 1] ; Cytoplasmic [Class 3]	22.1168	25.4181	25.5798		-3.30126	-3.463	-0.161737	22.8367	21.2858	22.2279	25.2668	25.6664	25.3211	25.728	25.2102	25.8012
977	PA1586	sucB	dihydrolipoamide succinyltransferase (E2 subunit)	Outer Membrane Vesicle [Class 1] ; Cytoplasmic [Class 3]	27.8265	28.5201	28.1338		-0.693661	-0.30732	0.38634	28.1122	27.753	27.6143	28.3695	28.4019	28.7889	28.248	27.5336	28.6198
978	PA1587	lpd	dihydrolipoamide dehydrogenase Lpd	Cytoplasmic [Class 2] ; Outer Membrane Vesicle [Class 1] ; Outer Membrane [Class 1] ; Cytoplasmic [Class 3]	27.7019	28.2546	28.3152		-0.552763	-0.613381	-0.0606181	27.7751	27.6062	27.7243	28.2784	28.2613	28.2242	28.4559	27.7404	28.7494
979	PA1588	sucC	succinyl-CoA synthetase beta chain	Cytoplasmic [Class 3]	27.931	29.1234	28.6843		-1.19243	-0.753326	0.439108	28.2175	27.6254	27.9501	29.0235	28.9595	29.3873	28.6443	28.3268	29.0818
980	PA1589	sucD	succinyl-CoA synthetase alpha chain	Outer Membrane Vesicle [Class 1] ; Cytoplasmic [Class 3]	27.6671	28.1707	27.9177		-0.503646	-0.250657	0.252988	27.6657	27.5968	27.7387	28.2969	27.8779	28.3374	27.9045	27.2908	28.5579
982	PA1593		hypothetical protein	Cytoplasmic [Class 3]	20.0036	19.3925	20.0008		0.611095	0.00276121	-0.608334	20.6171	19.4259	19.9678	20.7158	18.8546	18.607	19.4592	19.7021	20.8412
983	PA1594		hypothetical protein	Unknown [Class 3]	17.8726	18.5964	18.4634		-0.723823	-0.590778	0.133045	18.5314	16.1436	18.9428	19.6769	18.5013	17.6111	18.0683	18.1495	19.1724
984	PA1596	htpG	heat shock protein HtpG	Outer Membrane Vesicle [Class 1] ; Cytoplasmic [Class 3]	26.6637	27.3624	27.8999		-0.69869	-1.2362	-0.537505	26.9463	26.5153	26.5294	27.4143	27.4822	27.1906	28.0776	27.1186	28.5034
985	PA1597		hypothetical protein	Cytoplasmic [Class 3]	22.5124	22.1359	22.2302		0.376428	0.282158	-0.0942701	21.9812	22.6999	22.856	22.2188	22.3815	21.8075	22.444	21.9043	22.3422
986	PA1601		probable aldehyde dehydrogenase	Cytoplasmic Membrane [Class 2] ; Cytoplasmic Membrane [Class 3]	12.1672	14.8059	19.9506		-2.63864	-7.78334	-5.1447	12.4337	12.0015	12.0666	14.172	15.3712	14.8745	19.9375	18.6496	21.2647
987	PA1602		probable oxidoreductase	Cytoplasmic [Class 3]	NaN	15.0003	19.7628		NaN	NaN	-4.76246	NaN	NaN	NaN	16.1773	13.9239	14.8997	19.2907	19.7636	20.234
990	PA1606		hypothetical protein	Unknown [Class 3]	25.8893	22.1533	16.1272		3.73609	9.76216	6.02607	26.2458	25.319	26.1032	22.7433	21.9138	21.8026	16.1668	16.1029	16.1118
991	PA1607		conserved hypothetical protein	Cytoplasmic [Class 3]	18.6166	18.0421	17.7936		0.574539	0.822999	0.24846	18.5177	18.7186	18.6136	17.9961	18.8133	17.3169	16.5318	17.2901	19.559
992	PA1608		Chemoreceptor (4-HB domain)	Outer Membrane [Class 2] ; Cytoplasmic Membrane [Class 3]	12.6489	11.8002	12.1189		0.848695	0.530042	-0.318653	15.2962	9.51891	13.1317	12.821	10.7795	NaN	11.7549	14.3099	10.2919
993	PA1609	fabB	beta-ketoacyl-ACP synthase I	Cytoplasmic [Class 2] ; Cytoplasmic [Class 3]	25.117	27.0415	26.6917		-1.92451	-1.57471	0.349803	25.3331	24.8092	25.2086	27.1051	26.7827	27.2366	26.8066	26.3571	26.9113
994	PA1610	fabA	beta-hydroxydecanoyl-ACP dehydrase	Cytoplasmic [Class 1] ; Cytoplasmic [Class 3]	26.0771	26.606	26.616		-0.52891	-0.538917	-0.0100066	26.0455	25.9496	26.2362	27.0224	26.7996	25.996	26.5377	25.9338	27.3766
997	PA1614	gpsA	glycerol-3-phosphate dehydrogenase, biosynthetic	Cytoplasmic [Class 3]	22.3828	22.8955	22.7906		-0.512678	-0.407756	0.104923	22.7386	22.0341	22.3757	22.6695	22.8964	23.1205	23.0512	21.8595	23.461
998	PA1616		conserved hypothetical protein	Unknown [Class 3]	22.3608	22.4693	21.9187		-0.108512	0.44216	0.550673	23.2379	21.5947	22.2499	23.0337	22.4085	21.9658	21.655	20.3453	23.7557
999	PA1618		conserved hypothetical protein	Unknown [Class 3]	23.2389	22.7185	22.3661		0.520328	0.872784	0.352456	23.362	23.2117	23.143	23.0759	22.6281	22.4517	22.1772	21.5692	23.3518
1000	PA1622		probable hydrolase	Cytoplasmic [Class 3]	17.7484	NaN	16.6191		NaN	1.12929	NaN	17.5404	17.8161	17.8886	NaN	NaN	18.4487	15.916	NaN	17.3222
1001	PA1623		conserved hypothetical protein	Cytoplasmic [Class 3]	23.4633	22.3227	22.9762		1.14061	0.487132	-0.653482	23.4986	23.4192	23.4721	22.4009	22.5662	22.001	23.3095	21.9658	23.6532
1002	PA1624		hypothetical protein	Unknown [Class 3]	21.1027	20.3325	20.9835		0.770241	0.119216	-0.651025	21.2979	20.3446	21.6657	20.3627	20.294	20.3407	21.6171	19.4541	21.8794
1004	PA1630		probable transcriptional regulator	Cytoplasmic [Class 3]	NaN	15.4761	15.3694		NaN	NaN	0.106703	NaN	15.3001	NaN	15.5112	16.045	14.8721	15.1892	14.4251	16.4939
1005	PA1634	kdpB	potassium-transporting ATPase, B chain	Cytoplasmic Membrane [Class 2] ; Cytoplasmic Membrane [Class 3]	17.8413	13.6637	12.7107		4.17761	5.13069	0.953078	18.6795	16.7844	18.0601	14.2261	13.1681	13.597	12.4066	13.1403	12.585
1006	PA1635	kdpC	potassium-transporting ATPase, C chain	Cytoplasmic Membrane [Class 3]	21.998	NaN	NaN		NaN	NaN	NaN	21.5558	22.3815	22.0568	NaN	18.0078	NaN	NaN	NaN	NaN
1007	PA1636	kdpD	two-component sensor KdpD	Cytoplasmic Membrane [Class 3]	13.6089	10.9826	14.2257		2.62631	-0.616819	-3.24313	14.5427	10.4737	15.8102	14.6998	9.15305	9.09484	NaN	12.7376	15.7138
1008	PA1637	kdpE	two-component response regulator KdpE	Cytoplasmic [Class 2] ; Cytoplasmic [Class 3]	20.4892	18.6853	18.0422		1.80382	2.44699	0.643165	21.3411	20.4077	19.7187	17.1596	19.3261	19.5704	17.2357	NaN	18.8487
1009	PA1638		conserved hypothetical protein	Cytoplasmic [Class 3]	16.1688	17.9504	16.374		-1.78155	-0.205217	1.57633	NaN	14.8156	17.522	17.9527	18.0216	17.8769	14.915	15.5084	18.6987
1010	PA1639		hypothetical protein	Unknown [Class 3]	21.7459	21.3507	21.4051		0.39521	0.340827	-0.054383	22.3839	21.4322	21.4216	21.5992	20.9736	21.4793	22.0681	20.6094	21.5377
1011	PA1640		conserved hypothetical protein	Cytoplasmic [Class 3]	20.919	21.4158	20.8768		-0.496794	0.0421276	0.538922	21.3752	20.4842	20.8975	21.6168	20.6364	21.9941	21.6438	19.1006	21.8861
1012	PA1641		hypothetical protein	Unknown [Class 3]	16.0733	NaN	NaN		NaN	NaN	NaN	16.7257	NaN	15.4209	NaN	NaN	NaN	NaN	NaN	NaN
1013	PA1642	selD	selenophosphate synthetase	Cytoplasmic [Class 3]	21.6995	23.4641	24.0125		-1.76465	-2.313	-0.548356	21.6109	21.5779	21.9097	23.5305	23.2829	23.5789	24.1588	23.4904	24.3882
1014	PA1643		conserved hypothetical protein	Cytoplasmic [Class 3]	17.9277	20.3444	21.3846		-2.41667	-3.45685	-1.04018	19.1844	18.3929	16.2058	20.7374	19.9139	20.3818	21.2162	21.0517	21.8858
1015	PA1644		conserved hypothetical protein	Unknown [Class 3]	22.0709	21.5643	21.2841		0.506601	0.786798	0.280198	22.6264	21.5658	22.0206	21.8738	21.2412	21.578	21.7985	20.1865	21.8674
1016	PA1645		hypothetical protein	Unknown [Class 3]	18.5338	18.5311	16.8633		0.00266902	1.67053	1.66786	19.2732	18.4951	17.8332	18.6029	18.9997	17.9908	15.6687	NaN	18.0578
1017	PA1646		Chemoreceptor (HBM domain)	Cytoplasmic Membrane [Class 3]	13.5669	16.7245	16.6837		-3.15759	-3.11687	0.0407189	13.5734	NaN	13.5603	16.5326	16.1671	17.4737	NaN	15.249	18.1185
1018	PA1648		probable oxidoreductase	Cytoplasmic [Class 3]	19.749	18.2542	16.8515		1.49482	2.8975	1.40268	19.3524	19.6815	20.2131	16.5136	19.293	18.956	17.1413	16.5617	NaN
1020	PA1654		probable aminotransferase	Cytoplasmic [Class 3]	21.2482	23.6623	22.2971		-2.41414	-1.04892	1.36523	21.2396	21.2015	21.3034	23.4961	22.5387	24.9522	22.809	21.307	22.7753
1021	PA1655		probable glutathione S-transferase	Cytoplasmic [Class 2] ; Cytoplasmic [Class 3]	23.9532	23.5034	22.7442		0.449748	1.20897	0.759223	24.4245	23.7463	23.6887	23.185	23.4838	23.8414	22.8215	21.9609	23.4502
1022	PA1657	hsiB2	HsiB2	Cytoplasmic [Class 3]	21.3224	20.6841	21.2183		0.638302	0.104046	-0.534257	21.1057	22.5417	20.3197	21.3977	20.3701	20.2844	20.5409	21.2385	21.8756
1023	PA1658	hsiC2	HsiC2	Cytoplasmic [Class 3]	22.1612	21.4565	22.2081		0.704747	-0.0468725	-0.751619	22.5652	21.8402	22.0782	21.2776	21.9991	21.0927	22.4464	21.4177	22.7602
1024	PA1662	clpV2	clpV2	Cytoplasmic [Class 3]	14.9259	15.4869	17.6254		-0.561064	-2.69957	-2.1385	12.3243	15.9409	16.5124	16.6198	15.9263	13.9147	18.1967	16.5057	18.1739
1028	PA1673		hypothetical protein	Cytoplasmic [Class 3]	23.2919	24.2368	25.3164		-0.944949	-2.02451	-1.07956	23.6157	22.9281	23.3318	24.5707	24.8152	23.3246	25.0684	24.8791	26.0017
1029	PA1674	folE2	GTP cyclohydrolase I precursor	Outer Membrane Vesicle [Class 1] ; Cytoplasmic [Class 3]	22.3331	23.1676	23.1742		-0.834504	-0.841132	-0.00662804	22.4532	22.246	22.3001	23.7006	23.5623	22.2399	23.1294	22.7982	23.5951
1030	PA1675		conserved hypothetical protein	Cytoplasmic [Class 3]	18.437	20.4412	18.696		-2.00419	-0.258998	1.74519	18.7966	18.1343	18.3801	20.5338	20.4255	20.3642	20.5041	16.6595	18.9244
1032	PA1677		conserved hypothetical protein	Cytoplasmic [Class 3]	23.163	23.0105	23.4983		0.152534	-0.33534	-0.487874	23.7615	23.0456	22.6819	22.962	23.1222	22.9471	23.5649	22.8589	24.0712
1033	PA1678		probable DNA methylase	Cytoplasmic [Class 3]	21.5431	23.5709	23.4909		-2.02775	-1.94774	0.0800139	21.7117	21.045	21.8727	23.6905	22.9416	24.0805	23.6557	22.8317	23.9852
1034	PA1680		hypothetical protein	Unknown [Class 3]	17.2847	23.7496	23.2252		-6.46497	-5.94056	0.524411	22.1448	14.8651	14.8442	24.1901	23.3209	23.738	23.0766	22.4851	24.114
1035	PA1681	aroC	chorismate synthase	Cytoplasmic [Class 3]	22.9419	24.2083	23.6705		-1.26636	-0.728528	0.537835	23.3302	22.7752	22.7204	24.2031	23.8951	24.5266	23.8904	22.9578	24.1632
1036	PA1683		probable sugar aldolase	Cytoplasmic [Class 3]	23.806	23.2951	22.9966		0.510928	0.809411	0.298482	23.9311	23.6865	23.8006	23.3948	23.2531	23.2374	23.2829	22.1513	23.5557
1037	PA1684		1,2-dihydroxy-3-keto-5-methylthiopentene dioxygenase MtnD	Cytoplasmic [Class 3]	24.6921	23.7118	23.4036		0.980268	1.28849	0.308219	24.9711	24.347	24.7581	23.5571	24.0651	23.5133	23.5766	22.6089	24.0253
1038	PA1685	masA	enolase-phosphatase E-1	Unknown [Class 3]	23.2917	22.9864	22.7834		0.305289	0.508279	0.20299	23.9225	23.0543	22.8983	23.044	22.8781	23.0372	23.1978	21.7713	23.3813
1039	PA1686	alkA	DNA-3-methyladenine glycosidase II	Unknown [Class 3]	18.3233	18.6318	18.2449		-0.308566	0.0783666	0.386933	18.5389	18.407	18.0239	18.4718	18.7918	NaN	17.5165	17.9811	19.237
1040	PA1687	speE	spermidine synthase	Periplasmic [Class 1] ; Cytoplasmic [Class 3]	23.7862	24.5595	24.6056		-0.773326	-0.819412	-0.046086	23.8063	23.7836	23.7688	24.6456	24.4231	24.6099	24.6383	23.9365	25.2421
1041	PA1688		hypothetical protein	Cytoplasmic Membrane [Class 3]	NaN	18.2322	16.2417		NaN	NaN	1.99044	NaN	NaN	NaN	17.2024	21.0964	16.3977	15.8279	15.9372	16.96
1042	PA1689		conserved hypothetical protein	Outer Membrane Vesicle [Class 1] ; Cytoplasmic Membrane [Class 3]	18.2824	20.3582	18.1022		-2.07584	0.180135	2.25597	18.8411	17.2963	18.7097	20.3903	20.633	20.0514	18.4237	16.9842	18.8988
1043	PA1694	pscQ	translocation protein in type III secretion	Unknown [Class 3]	NaN	NaN	20.8139		NaN	NaN	NaN	NaN	NaN	NaN	19.0768	NaN	NaN	21.2827	20.677	20.4819
1045	PA1698	popN	Type III secretion outer membrane protein PopN precursor	Extracellular [Class 1] ; Outer Membrane [Class 3]	NaN	NaN	18.5685		NaN	NaN	NaN	NaN	NaN	NaN	NaN	NaN	NaN	18.7973	18.4759	18.4324
1046	PA1699	pcr1	Pcr1	Extracellular [Class 1] ; Cytoplasmic [Class 3]	NaN	NaN	20.5131		NaN	NaN	NaN	NaN	NaN	NaN	NaN	20.0401	NaN	19.3802	NaN	21.646
1047	PA1700	pcr2	Pcr2	Extracellular [Class 1] ; Cytoplasmic [Class 3]	NaN	NaN	17.5977		NaN	NaN	NaN	NaN	NaN	NaN	NaN	NaN	NaN	17.887	17.2514	17.6547
1048	PA1706	pcrV	type III secretion protein PcrV	Extracellular [Class 1] ; Extracellular [Class 3]	20.1487	19.4369	21.9131		0.71174	-1.76442	-2.47616	19.4097	20.2096	20.8267	19.7469	20.2459	18.318	21.7658	21.294	22.6795
1049	PA1707	pcrH	regulatory protein PcrH	Cytoplasmic [Class 3]	17.5324	19.173	22.8591		-1.64054	-5.32668	-3.68614	18.2636	17.4059	16.9278	19.2178	20.7486	17.5524	22.8511	22.3025	23.4237
1050	PA1708	popB	translocator protein PopB	Extracellular [Class 1] ; Extracellular [Class 3]	16.6224	16.7974	19.0809		-0.174937	-2.45847	-2.28354	13.4042	18.1629	18.3002	17.6634	14.2442	18.4845	18.8931	17.9989	20.3508
1051	PA1709	popD	Translocator outer membrane protein PopD precursor	Extracellular [Class 1] ; Extracellular [Class 3]	17.8821	18.1844	21.8638		-0.302282	-3.98166	-3.67938	18.0987	17.3102	18.2375	18.246	18.3716	17.9357	21.7637	21.1533	22.6744
1052	PA1710	exsC	ExsC, exoenzyme S synthesis protein C precursor.	Cytoplasmic [Class 3]	18.0026	18.0555	20.9773		-0.0528914	-2.97474	-2.92185	NaN	18.0031	18.002	17.0546	19.6121	17.4997	20.5579	20.7591	21.6149
1053	PA1711	exsE	ExsE	Extracellular [Class 1] ; Extracellular [Class 3]	NaN	NaN	19.0531		NaN	NaN	NaN	NaN	14.3012	NaN	NaN	NaN	15.5505	19.3372	18.7803	19.0417
1054	PA1713	exsA	transcriptional regulator ExsA	Cytoplasmic [Class 1] ; Cytoplasmic [Class 3]	NaN	NaN	20.4538		NaN	NaN	NaN	NaN	NaN	NaN	NaN	15.9008	NaN	20.5976	19.3098	21.4539
1055	PA1714	exsD	ExsD	Cytoplasmic [Class 1] ; Cytoplasmic [Class 3]	16.6759	19.9379	22.9468		-3.26201	-6.27094	-3.00893	16.5461	NaN	16.8056	19.457	20.1882	20.1684	22.9584	22.1346	23.7473
1056	PA1715	pscB	type III export apparatus protein	Cytoplasmic [Class 3]	NaN	16.0619	21.243		NaN	NaN	-5.18109	NaN	13.1013	NaN	16.9737	15.1502	NaN	21.0294	20.9635	21.736
1057	PA1717	pscD	type III export protein PscD	Cytoplasmic [Class 3]	NaN	15.1899	16.6419		NaN	NaN	-1.45208	NaN	NaN	11.7399	14.6725	15.1957	15.7014	16.4518	14.0047	19.4694
1058	PA1718	pscE	type III export protein PscE	Cytoplasmic [Class 1] ; Cytoplasmic [Class 3]	16.1184	NaN	19.4859		NaN	-3.36745	NaN	17.0509	14.0739	17.2304	NaN	16.1461	NaN	19.7877	18.1564	20.5135
1059	PA1719	pscF	type III export protein PscF	Extracellular [Class 3]	18.4345	17.5437	21.9547		0.890854	-3.52018	-4.41103	NaN	19.3205	17.5485	17.3628	18.2576	17.0106	22.1072	20.8871	22.8698
1060	PA1720	pscG	type III export protein PscG	Cytoplasmic [Class 1] ; Cytoplasmic [Class 3]	17.2293	17.4741	21.9521		-0.24488	-4.72289	-4.47801	18.458	17.2937	15.9361	17.1136	NaN	17.8347	22.0428	21.4686	22.3451
1062	PA1726	bglX	BglX	Periplasmic [Class 2] ; Periplasmic [Class 3]	17.1615	19.3856	11.8746		-2.22413	5.28686	7.51099	17.4507	16.653	17.3808	19.4103	19.0852	19.6614	13.8901	12.5539	9.17993
1063	PA1728		hypothetical protein	Unknown [Class 3]	18.5732	NaN	18.4128		NaN	0.160371	NaN	19.2734	19.3503	17.0959	NaN	NaN	NaN	17.3388	18.6402	19.2595
1067	PA1733		conserved hypothetical protein	Unknown [Class 3]	21.5227	18.067	16.3113		3.45563	5.21134	1.7557	21.9366	21.0538	21.5776	18.4746	17.815	17.9116	17.2122	13.7223	17.9995
1068	PA1734		hypothetical protein	Unknown [Class 3]	16.5934	17.5882	NaN		-0.994744	NaN	NaN	15.351	17.576	16.8533	17.155	16.9675	18.642	NaN	NaN	NaN
1070	PA1737		probable 3-hydroxyacyl-CoA dehydrogenase	Cytoplasmic [Class 3]	15.9243	17.7913	15.9752		-1.86696	-0.0509227	1.81604	16.9775	14.6567	16.1388	17.7935	17.8534	17.727	14.6594	15.8801	17.3862
1071	PA1738		probable transcriptional regulator	Cytoplasmic [Class 2] ; Cytoplasmic [Class 3]	17.1282	16.3929	16.2237		0.735342	0.904576	0.169234	17.5726	NaN	16.6839	17.6285	18.6075	12.9427	15.6042	15.9481	17.1187
1072	PA1741		hypothetical protein	Cytoplasmic [Class 3]	16.2162	18.7293	19.7656		-2.51315	-3.54941	-1.03626	16.6398	NaN	15.7926	19.1133	18.625	18.4496	19.8574	18.9053	20.534
1073	PA1742	pauD2	Glutamine amidotransferase class I	Cytoplasmic [Class 3]	21.124	22.0123	23.428		-0.888241	-2.30396	-1.41571	22.3012	20.1165	20.9543	22.2429	22.5047	21.2892	23.7522	22.73	23.8018
1074	PA1746		hypothetical protein	Outer Membrane Vesicle [Class 1] ; Cytoplasmic [Class 3]	23.8037	20.8056	23.373		2.99811	0.430705	-2.56741	23.953	23.7234	23.7347	22.0578	21.2385	19.1204	23.1285	21.9791	25.0114
1075	PA1748		probable enoyl-CoA hydratase/isomerase	Cytoplasmic [Class 3]	25.3069	25.0501	24.7967		0.256862	0.510209	0.253347	25.8325	24.6207	25.4676	25.3061	25.0571	24.787	24.5256	24.4882	25.3762
1076	PA1749		hypothetical protein	Unknown [Class 3]	20.2163	20.7483	20.8435		-0.531955	-0.627204	-0.0952485	20.8388	20.4017	19.4084	21.0618	21.1947	19.9883	20.7757	20.2385	21.5163
1077	PA1750		phospho-2-dehydro-3-deoxyheptonate aldolase	Cytoplasmic [Class 1] ; Cytoplasmic [Class 3]	24.4603	25.8665	25.465		-1.4062	-1.00465	0.401545	24.8495	23.9198	24.6117	25.8347	25.8924	25.8725	25.5244	25.0906	25.7799
1078	PA1752		hypothetical protein	Cytoplasmic [Class 3]	21.8836	21.345	20.4598		0.538621	1.42379	0.885169	21.9456	21.9109	21.7943	21.5386	21.3631	21.1333	20.4031	19.9916	20.9847
1079	PA1753		conserved hypothetical protein	Cytoplasmic [Class 3]	20.8991	19.5829	19.0662		1.31622	1.83288	0.516661	20.8979	21.2672	20.5322	19.9521	20.0397	18.7569	18.8302	18.3997	19.9687
1080	PA1754	cysB	transcriptional regulator CysB	Cytoplasmic [Class 2] ; Cytoplasmic [Class 3]	23.2286	23.4186	23.4111		-0.190023	-0.182521	0.00750224	23.2825	22.9236	23.4798	23.3237	23.0889	23.8433	23.5048	22.9408	23.7878
1081	PA1755		hypothetical protein	Unknown [Class 3]	20.0654	18.8291	18.8021		1.23634	1.26337	0.0270367	20.2603	19.0329	20.9031	20.0175	17.8546	18.6151	19.3466	18.4799	18.5796
1082	PA1756	cysH	3'-phosphoadenosine-5'-phosphosulfate reductase	Cytoplasmic [Class 1] ; Cytoplasmic [Class 3]	21.2719	22.0369	20.8489		-0.765017	0.423005	1.18802	21.2668	21.3489	21.1999	22.56	21.8735	21.6772	21.0786	20.1456	21.3225
1083	PA1757	thrH	homoserine kinase	Cytoplasmic [Class 1] ; Cytoplasmic [Class 3]	22.1074	23.2173	22.3748		-1.10997	-0.267384	0.842581	22.3532	21.5486	22.4203	23.2009	23.2125	23.2386	22.5475	21.922	22.6548
1084	PA1758	pabB	para-aminobenzoate synthase component I	Cytoplasmic [Class 3]	NaN	16.7277	17.2867		NaN	NaN	-0.559066	15.7222	NaN	NaN	16.004	NaN	17.4513	17.7	15.5318	18.6283
1085	PA1759		probable transcriptional regulator	Unknown (This protein may have multiple localization sites) [Class 3]	NaN	14.7422	NaN		NaN	NaN	NaN	NaN	NaN	NaN	15.0487	16.0635	13.1144	NaN	NaN	12.5114
1086	PA1760		probable transcriptional regulator	Cytoplasmic [Class 3]	11.2794	13.6572	NaN		-2.3778	NaN	NaN	12.6257	9.49057	11.7219	12.9283	13.0258	15.0175	12.7914	NaN	NaN
1087	PA1766		hypothetical protein	Cytoplasmic [Class 3]	22.0742	23.2141	22.6791		-1.13995	-0.604891	0.535059	22.4547	21.7492	22.0187	23.4736	22.5316	23.6372	22.7048	22.1182	23.2142
1088	PA1767		hypothetical protein	Outer Membrane Vesicle [Class 1] ; Cytoplasmic Membrane [Class 3]	17.0244	20.4581	18.836		-3.43363	-1.81157	1.62207	18.2897	15.7299	17.0537	20.8193	20.0755	20.4794	17.9131	18.6275	19.9675
1089	PA1768		hypothetical protein	Unknown [Class 3]	22.6045	22.9018	23.2757		-0.297301	-0.671189	-0.373888	22.8291	22.3853	22.599	23.3884	22.9338	22.3832	23.1232	22.8139	23.8899
1090	PA1769		conserved hypothetical protein	Cytoplasmic [Class 1] ; Cytoplasmic [Class 3]	21.9939	22.4112	22.3193		-0.417283	-0.325389	0.0918941	22.1371	22.1796	21.6651	22.8365	21.9882	22.4089	22.2517	21.6635	23.0427
1091	PA1770	ppsA	phosphoenolpyruvate synthase	Cytoplasmic [Class 3]	23.4414	25.7396	25.6301		-2.29828	-2.18874	0.109547	23.8442	23.0414	23.4385	25.6497	26.0047	25.5646	25.6858	24.9946	26.2098
1092	PA1771	estX	EstX	Unknown [Class 3]	NaN	18.7245	18.0084		NaN	NaN	0.716024	NaN	NaN	NaN	19.3266	18.373	18.4739	18.2281	16.3691	19.4281
1093	PA1772		probable methyltransferase	Cytoplasmic [Class 3]	22.8376	22.324	22.5469		0.51358	0.290747	-0.222833	22.2205	23.0414	23.251	22.859	22.6571	21.456	22.4334	21.6155	23.5917
1095	PA1775	cmpX	conserved cytoplasmic membrane protein, CmpX protein	Outer Membrane Vesicle [Class 1] ; Cytoplasmic Membrane [Class 3]	17.3685	20.3413	19.7237		-2.97282	-2.35528	0.617542	18.8917	16.2338	16.9799	20.5574	20.4293	20.0371	19.3603	19.6503	20.1605
1096	PA1776	sigX	ECF sigma factor SigX	Cytoplasmic [Class 3]	20.6405	19.1028	19.851		1.53767	0.789519	-0.748154	22.4586	17.6997	21.7632	19.6744	19.7682	17.8659	19.8711	NaN	19.8309
1097	PA1777	oprF	Major porin and structural outer membrane porin OprF precursor	Outer Membrane [Class 1] ; Outer Membrane Vesicle [Class 1] ; Periplasmic [Class 1] ; Outer Membrane [Class 3]	24.9808	26.1869	25.6004		-1.20616	-0.619596	0.586559	25.4227	24.8336	24.6861	26.2186	25.8757	26.4665	25.5283	25.2887	25.9841
1099	PA1787	acnB	aconitate hydratase 2	Outer Membrane Vesicle [Class 1] ; Cytoplasmic [Class 3]	23.4521	26.4913	26.5176		-3.03918	-3.06551	-0.0263303	24.0113	22.8743	23.4707	26.2628	26.723	26.4881	26.7057	26.1882	26.6589
1100	PA1788		hypothetical protein	Cytoplasmic [Class 3]	17.7847	18.4723	19.824		-0.68756	-2.0393	-1.35174	18.9341	17.2874	17.1327	19.3031	18.5801	17.5337	20.3366	18.1562	20.9793
1101	PA1789		hypothetical protein	Cytoplasmic [Class 3]	22.7328	23.0717	23.328		-0.338936	-0.595238	-0.256301	23.2054	22.2356	22.7572	22.6982	23.5354	22.9815	23.7046	22.3732	23.9062
1102	PA1790		hypothetical protein	Cytoplasmic [Class 3]	17.0248	21.2746	21.7432		-4.24979	-4.71833	-0.46854	17.36	17.5431	16.1714	21.7361	21.584	20.5038	21.8361	20.8008	22.5925
1103	PA1791		hypothetical protein	Outer Membrane Vesicle [Class 1] ; Unknown [Class 3]	21.9341	23.6542	21.5461		-1.72011	0.387978	2.10809	22.1287	21.6565	22.0171	23.918	23.5495	23.4952	21.4128	21.4678	21.7578
1104	PA1792		conserved hypothetical protein	Cytoplasmic [Class 3]	17.0524	19.1742	18.8819		-2.12182	-1.82946	0.292368	17.1799	16.7934	17.184	19.6397	18.5733	19.3097	19.6319	18.9418	18.072
1105	PA1793	ppiB	peptidyl-prolyl cis-trans isomerase B	Cytoplasmic [Class 3]	26.0539	26.1828	26.6284		-0.128899	-0.574416	-0.445517	26.1792	25.5357	26.4469	26.8479	25.8882	25.8124	26.8779	25.9757	27.0314
1106	PA1794	glnS	glutaminyl-tRNA synthetase	Cytoplasmic [Class 3]	21.129	24.0527	24.894		-2.92369	-3.765	-0.841316	21.665	20.56	21.162	24.1661	23.8946	24.0973	25.0513	24.1762	25.4545
1107	PA1795	cysS	cysteinyl-tRNA synthetase	Cytoplasmic [Class 3]	23.479	24.1407	24.0068		-0.661681	-0.527793	0.133889	23.548	23.432	23.4569	24.283	23.9688	24.1702	24.2313	23.2893	24.4998
1108	PA1796	folD	5,10-methylene-tetrahydrofolate dehydrogenase / cyclohydrolase	Cytoplasmic [Class 3]	22.3304	23.5025	23.7055		-1.17211	-1.37506	-0.202953	22.6061	22.2186	22.1666	23.5552	23.5821	23.3703	23.7567	22.8179	24.5418
1109	PA1799	parR	two-component response regulator, ParR	Cytoplasmic [Class 2] ; Cytoplasmic [Class 3]	19.1073	20.7397	20.2215		-1.63247	-1.11423	0.518238	18.8421	18.0715	20.4082	20.7264	20.7659	20.7269	20.628	19.0446	20.9919
1110	PA1800	tig	trigger factor	Outer Membrane Vesicle [Class 1] ; Cytoplasmic [Class 3]	27.4174	28.4303	28.7842		-1.01283	-1.36679	-0.353961	27.6576	27.2779	27.3168	28.5984	28.3479	28.3445	28.8775	28.2217	29.2536
1111	PA1801	clpP	ClpP	Cytoplasmic [Class 3]	24.6154	24.8256	24.9162		-0.21019	-0.300757	-0.0905673	25.0994	24.2804	24.4664	25.1393	25.1473	24.1902	24.9449	24.4415	25.3621
1112	PA1802	clpX	ClpX	Cytoplasmic [Class 3]	24.7455	26.01	26.2995		-1.26441	-1.55391	-0.289502	25.0818	24.4886	24.6663	26.2372	25.8352	25.9574	26.3859	25.665	26.8474
1113	PA1803	lon	Lon protease	Cytoplasmic [Class 2] ; Cytoplasmic [Class 3]	20.5864	23.4533	23.8086		-2.86683	-3.22214	-0.355311	21.1933	20.1293	20.4367	23.3069	23.5324	23.5205	23.9001	23.1374	24.3882
1114	PA1804	hupB	DNA-binding protein HU	Cytoplasmic [Class 1] ; Outer Membrane Vesicle [Class 1] ; Cytoplasmic [Class 3]	28.5911	29.2602	29.6943		-0.669074	-1.10318	-0.434104	29.1393	28.7589	27.8751	28.9802	29.1751	29.6254	29.8724	28.8544	30.3562
1115	PA1805	ppiD	peptidyl-prolyl cis-trans isomerase D	Outer Membrane Vesicle [Class 1] ; Cytoplasmic Membrane [Class 3]	23.6877	24.6578	24.6571		-0.970032	-0.969336	0.000696182	23.8393	23.7566	23.4672	24.7667	24.9905	24.2161	24.7262	24.1032	25.1418
1116	PA1806	fabI	NADH-dependent enoyl-ACP reductase	Cytoplasmic Membrane [Class 1] ; Cytoplasmic Membrane [Class 3]	22.1259	21.9776	21.1138		0.148279	1.01208	0.863801	22.3673	22.172	21.8383	21.918	22.3103	21.7046	21.023	20.5478	21.7706
1117	PA1807	nppD	NppD	Cytoplasmic Membrane [Class 2] ; Outer Membrane Vesicle [Class 1] ; Cytoplasmic Membrane [Class 3]	17.0937	19.7802	19.4771		-2.68652	-2.38339	0.303134	17.5498	16.5222	17.2091	20.1021	19.9324	19.3061	19.5125	18.6208	20.298
1118	PA1809	nppB	NppB	Cytoplasmic Membrane [Class 2] ; Cytoplasmic Membrane [Class 3]	13.7214	13.6121	14.1566		0.109228	-0.435215	-0.544444	13.8627	NaN	13.58	13.7528	13.4252	13.6584	13.843	14.4701	NaN
1119	PA1810	nppA2	NppA2	Periplasmic [Class 3]	21.7687	21.6395	21.8381		0.129148	-0.0694656	-0.198613	21.7826	22.0132	21.5102	21.9267	21.5755	21.4164	21.5546	21.319	22.6407
1121	PA1812	mltD	membrane-bound lytic murein transglycosylase D precursor	Unknown [Class 3]	12.2885	16.5048	17.5803		-4.21628	-5.29185	-1.07556	12.3431	NaN	12.2339	16.0451	16.9644	NaN	19.1959	14.913	18.6321
1122	PA1813		probable hydroxyacylglutathione hydrolase	Cytoplasmic [Class 3]	21.7161	22.2636	21.2896		-0.547544	0.426465	0.97401	22.2724	21.0739	21.802	23.0562	22.624	21.1106	21.513	20.8583	21.4976
1123	PA1815	rnhA	ribonuclease H	Unknown [Class 3]	20.588	21.7923	21.2169		-1.20434	-0.628888	0.575449	20.838	20.8271	20.0988	21.5334	20.8378	23.0057	21.4035	19.8706	22.3765
1124	PA1816	dnaQ	DNA polymerase III, epsilon chain	Cytoplasmic [Class 3]	21.4784	22.4313	22.7708		-0.952933	-1.29242	-0.33949	21.1651	21.7592	21.5108	22.6163	22.1872	22.4904	23.0691	22.1491	23.0942
1125	PA1817		hypothetical protein	Cytoplasmic [Class 3]	21.9976	20.0539	19.6788		1.94368	2.31874	0.375054	22.2914	21.958	21.7433	20.0173	20.5242	19.6202	19.247	19.488	20.3015
1126	PA1818	cadA	lysine decarboxylase	Cytoplasmic [Class 3]	16.6934	19.0733	19.4405		-2.37991	-2.74713	-0.367217	16.0019	18.2612	15.8171	18.7954	19.9454	18.4792	19.8254	18.5751	19.9212
1127	PA1820	nhaB	sodium/proton antiporter NhaB	Cytoplasmic Membrane [Class 2] ; Cytoplasmic Membrane [Class 3]	13.2256	14.2147	13.7338		-0.989101	-0.508275	0.480826	12.6506	11.5883	15.4378	15.6077	13.4752	13.561	14.4621	13.5462	13.1932
1128	PA1821		probable enoyl-CoA hydratase/isomerase	Cytoplasmic [Class 3]	23.1928	23.4839	22.8037		-0.291098	0.389083	0.680181	23.1968	23.3318	23.0498	23.7631	23.287	23.4016	22.5803	22.5979	23.233
1129	PA1822	fimL	hypothetical protein	Cytoplasmic [Class 3]	18.2268	21.5926	22.0819		-3.36575	-3.85513	-0.489379	18.2628	17.3331	19.0845	21.7567	21.9319	21.0891	22.3724	21.0395	22.8339
1130	PA1823	nudC	NudC	Cytoplasmic [Class 3]	18.9065	20.1474	18.5155		-1.24088	0.391062	1.63194	18.9401	20.1583	17.6212	19.9948	21.9849	18.4625	18.9567	18.1642	18.4255
1131	PA1825		hypothetical protein	Cytoplasmic Membrane [Class 3]	NaN	17.4741	17.0971		NaN	NaN	0.376999	14.608	NaN	NaN	NaN	17.2063	17.7418	17.1929	17.5175	16.5808
1132	PA1828		probable short-chain dehydrogenase	Cytoplasmic [Class 1] ; Cytoplasmic [Class 2] ; Cytoplasmic [Class 3]	23.0513	22.3369	21.058		0.71441	1.99324	1.27883	23.1548	22.8436	23.1554	22.3422	21.9473	22.721	21.1706	20.2231	21.7804
1133	PA1829		hypothetical protein	Cytoplasmic [Class 3]	21.3829	21.1324	20.8247		0.25058	0.558212	0.307631	22.0659	20.6229	21.46	20.9155	21.1797	21.3018	20.5107	20.1437	21.8197
1134	PA1830		hypothetical protein	Unknown [Class 3]	25.2247	24.6427	25.2498		0.581989	-0.0251211	-0.60711	25.6755	25.6029	24.3958	25.8855	24.7199	23.3228	25.4434	24.9006	25.4056
1135	PA1831		hypothetical protein	Cytoplasmic [Class 3]	19.0453	19.9148	20.886		-0.869457	-1.8407	-0.971241	19.6099	18.7837	18.7423	20.542	19.1214	20.081	20.7341	NaN	21.038
1136	PA1832		probable protease	Outer Membrane Vesicle [Class 1] ; Cytoplasmic Membrane [Class 3]	NaN	19.2634	17.8452		NaN	NaN	1.41821	16.1702	NaN	NaN	20.8656	18.2954	18.6292	NaN	17.2687	18.4216
1137	PA1833		probable oxidoreductase	Cytoplasmic [Class 3]	25.4811	25.3809	24.8394		0.100177	0.641644	0.541466	25.6328	25.3926	25.4178	25.2952	25.275	25.5724	25.1934	23.891	25.4339
1138	PA1835		hypothetical protein	Unknown [Class 3]	19.6837	18.7375	18.8213		0.946258	0.862418	-0.0838397	19.4364	19.3433	20.2715	19.9158	18.5867	17.7099	19.1302	NaN	18.5125
1139	PA1836		probable transcriptional regulator	Cytoplasmic [Class 3]	NaN	NaN	16.6816		NaN	NaN	NaN	NaN	15.6718	NaN	15.9955	NaN	NaN	16.6243	14.9253	18.4953
1140	PA1837		hypothetical protein	Cytoplasmic [Class 3]	25.7154	26.4018	25.7295		-0.686338	-0.0140737	0.672264	25.8357	25.3619	25.9487	26.7833	26.533	25.889	25.8913	25.3009	25.9963
1141	PA1838	cysI	sulfite reductase	Cytoplasmic [Class 3]	20.9136	25.0373	23.8837		-4.12364	-2.97011	1.15353	21.4327	20.5265	20.7816	25.1915	25.135	24.7853	23.9605	23.2828	24.4079
1143	PA1841		hypothetical protein	Cytoplasmic [Class 3]	19.1875	20.2114	20.8074		-1.02384	-1.61992	-0.596079	19.684	19.0229	18.8557	20.4471	20.6933	19.4937	20.8761	20.2322	21.314
1144	PA1842		hypothetical protein	Unknown [Class 3]	21.6327	22.1171	20.8074		-0.484474	0.825237	1.30971	21.581	21.3777	21.9393	22.9911	22.2548	21.1055	21.012	20.196	21.2143
1145	PA1843	metH	methionine synthase	Cytoplasmic [Class 3]	17.8989	21.3836	19.6114		-3.48466	-1.71248	1.77219	20.2875	16.0588	17.3504	20.7285	21.8747	21.5476	19.3431	20.4227	19.0685
1146	PA1844	tse1	Tse1	Extracellular [Class 1] ; Host Associated [Class 1] ; Unknown [Class 3]	19.8303	18.5256	18.6452		1.30471	1.1851	-0.119608	19.6089	20.0961	19.7861	19.0574	18.2133	18.3063	NaN	18.4704	18.8201
1147	PA1845	tsi1	Tsi1	Unknown [Class 3]	17.7804	18.7612	18.4406		-0.980862	-0.660234	0.320628	18.783	18.1308	16.4273	19.1515	18.2414	18.8907	17.9664	18.399	18.9564
1148	PA1846	cti	cis/trans isomerase	Unknown [Class 3]	13.4289	17.9538	19.0548		-4.52496	-5.62591	-1.10095	13.9703	NaN	12.8874	17.8537	18.8284	17.1794	19.4054	18.188	19.5708
1149	PA1847	nfuA	NfuA	Cytoplasmic [Class 3]	24.4515	24.207	24.6938		0.244487	-0.242242	-0.486729	24.787	24.4114	24.1562	24.4054	23.8073	24.4084	24.9941	23.6677	25.4195
1150	PA1852		hypothetical protein	Unknown [Class 3]	19.0204	20.5602	21.311		-1.53982	-2.29067	-0.750852	19.8345	18.9944	18.2322	20.569	20.7633	20.3482	21.6191	20.9772	21.3368
1151	PA1853		probable transcriptional regulator	Cytoplasmic [Class 3]	16.5349	18.1558	NaN		-1.62085	NaN	NaN	17.4878	16.1673	15.9496	18.3289	17.2456	18.8928	NaN	NaN	NaN
1154	PA1859		probable transcriptional regulator	Cytoplasmic [Class 2] ; Cytoplasmic [Class 3]	17.4255	17.7757	16.8789		-0.350162	0.546542	0.896705	17.8972	18.4661	15.9132	18.6248	16.343	18.3591	NaN	15.9503	17.8076
1155	PA1860		hypothetical protein	Cytoplasmic [Class 3]	19.7232	18.9085	16.0243		0.814727	3.69892	2.8842	20.1052	19.7763	19.2882	18.7762	18.7928	19.1565	NaN	14.9893	17.0594
1156	PA1863	modA	molybdate-binding periplasmic protein precursor ModA	Periplasmic [Class 2] ; Periplasmic [Class 3]	20.4646	20.8538	21.2823		-0.389231	-0.817708	-0.428477	21.0678	19.8535	20.4724	20.6855	21.1146	20.7613	21.8981	19.9651	21.9837
1158	PA1871	lasA	LasA protease precursor	Extracellular [Class 1] ; Outer Membrane Vesicle [Class 1] ; Outer Membrane [Class 3]	19.344	NaN	NaN		NaN	NaN	NaN	19.4514	19.1319	19.4486	NaN	NaN	NaN	NaN	NaN	NaN
1159	PA1872		hypothetical protein	Unknown [Class 3]	19.8684	18.0848	16.9216		1.78365	2.94684	1.1632	21.1277	18.5546	19.9229	17.4282	18.3751	18.4509	16.0813	16.6188	18.0645
1160	PA1874		hypothetical protein	Unknown (This protein may have multiple localization sites) [Class 3]	15.1845	NaN	13.5141		NaN	1.67039	NaN	15.4026	14.4932	15.6575	NaN	NaN	NaN	13.4379	NaN	13.5902
1162	PA1880		probable oxidoreductase	Cytoplasmic Membrane [Class 2] ; Cytoplasmic Membrane [Class 3]	21.5131	20.0424	18.3291		1.47072	3.18403	1.71331	21.8862	21.2951	21.358	19.2509	19.0472	21.8292	17.942	15.2908	21.7544
1163	PA1881		probable oxidoreductase	Cytoplasmic [Class 3]	19.8431	NaN	NaN		NaN	NaN	NaN	20.0059	19.2597	20.2637	16.9619	NaN	NaN	15.8497	NaN	NaN
1165	PA1885		conserved hypothetical protein	Unknown [Class 3]	17.9722	15.2842	NaN		2.688	NaN	NaN	18.4012	17.5433	NaN	15.7772	14.7913	NaN	NaN	NaN	NaN
1166	PA1890		probable glutathione S-transferase	Cytoplasmic [Class 3]	21.6402	20.8272	19.8165		0.812908	1.82365	1.01074	22.1363	21.2595	21.5246	20.985	20.5844	20.9123	19.7576	18.9673	20.7246
1168	PA1894		hypothetical protein	Unknown [Class 3]	18.0817	19.6593	NaN		-1.57755	NaN	NaN	18.0836	19.4566	16.705	19.6847	18.7323	20.5608	NaN	NaN	NaN
1169	PA1896		hypothetical protein	Cytoplasmic [Class 3]	12.4195	16.406	14.6311		-3.98649	-2.21159	1.7749	11.017	12.7392	13.5022	16.6075	14.4809	18.1294	12.2335	NaN	17.0286
1171	PA1900	phzB2	probable phenazine biosynthesis protein	Cytoplasmic [Class 1] ; Cytoplasmic [Class 3]	22.1685	18.0061	19.5942		4.16245	2.57428	-1.58817	22.3095	21.5092	22.6869	19.739	17.5921	16.6872	19.8064	18.4937	20.4827
1176	PA1913		hypothetical protein	Unknown [Class 3]	21.7604	22.2733	21.4375		-0.512922	0.322842	0.835763	22.4237	21.4944	21.363	22.0413	22.5423	22.2363	21.8811	20.4258	22.0057
1177	PA1914		conserved hypothetical protein	Extracellular [Class 3]	16.8588	14.6324	NaN		2.22644	NaN	NaN	17.3535	15.5828	17.6402	14.6889	14.5759	NaN	NaN	NaN	NaN
1178	PA1923		hypothetical protein	Unknown (This protein may have multiple localization sites) [Class 3]	15.8723	19.1033	17.9692		-3.23099	-2.09687	1.13412	15.3333	15.6873	16.5963	19.4778	18.7288	NaN	15.6848	18.7033	19.5195
1179	PA1926		Uncharacterized protein	Cytoplasmic [Class 3]	NaN	17.2504	18.3651		NaN	NaN	-1.11479	NaN	NaN	NaN	17.7704	16.7324	17.2483	19.1969	17.0478	18.8507
1180	PA1927	metE	5-methyltetrahydropteroyltriglutamate-homocysteine S-methyltransferase	Cytoplasmic [Class 3]	15.5393	19.8974	NaN		-4.35817	NaN	NaN	16.6398	13.9906	15.9874	19.7637	19.9321	19.9965	NaN	NaN	NaN
1181	PA1929		hypothetical protein	Unknown [Class 3]	18.5469	NaN	17.9455		NaN	0.60143	NaN	18.7307	19.7395	17.1706	NaN	16.3525	NaN	17.7401	18.1509	NaN
1182	PA1930		Chemoreceptor (cytosolic, 2 PAS domains)	Cytoplasmic Membrane [Class 3]	19.5431	17.7935	NaN		1.74962	NaN	NaN	19.06	19.6852	19.8842	17.0726	19.053	17.2549	NaN	NaN	NaN
1183	PA1934		hypothetical protein	Periplasmic [Class 3]	19.9773	NaN	19.919		NaN	0.0583318	NaN	20.6259	19.3335	19.9725	NaN	NaN	19.2015	19.4894	NaN	20.3485
1184	PA1939		hypothetical protein	Cytoplasmic [Class 3]	17.5016	19.5889	18.4573		-2.0873	-0.95566	1.13164	17.9367	17.3305	17.2376	19.6709	19.9753	19.1206	18.9482	17.6249	18.7987
1186	PA1941		hypothetical protein	Unknown [Class 3]	16.077	16.2935	NaN		-0.216545	NaN	NaN	13.3288	17.7594	17.1428	16.961	16.4605	15.4591	NaN	NaN	13.7554
1188	PA1944		hypothetical protein	Cytoplasmic [Class 3]	14.4459	NaN	14.9969		NaN	-0.551021	NaN	15.7949	13.3659	14.1769	15.2099	NaN	NaN	NaN	14.0971	15.8967
1189	PA1946	rbsB	binding protein component precursor of ABC ribose transporter	Periplasmic [Class 2] ; Periplasmic [Class 3]	17.788	18.216	18.3195		-0.428023	-0.531533	-0.10351	16.074	20.9673	16.3225	18.9337	18.9159	16.7983	18.9481	17.0488	18.9616
1191	PA1949	rbsR	ribose operon repressor RbsR	Cytoplasmic [Class 3]	15.2762	15.9197	17.0692		-0.643502	-1.79303	-1.14953	15.5595	15.6108	14.6583	17.7189	17.0265	13.0137	17.0394	NaN	17.0991
1192	PA1950	rbsK	ribokinase	Cytoplasmic [Class 2] ; Cytoplasmic [Class 3]	21.5582	22.977	22.0105		-1.41878	-0.452271	0.966505	22.3737	20.2145	22.0863	23.833	20.9426	24.1553	22.6985	19.9912	23.3416
1193	PA1957		hypothetical protein	Unknown [Class 3]	15.921	16.294	17.9904		-0.373054	-2.06945	-1.69639	16.0367	15.95	15.7763	15.8911	16.6109	16.3801	17.8014	NaN	18.1795
1196	PA1964		probable ATP-binding component of ABC transporter	Cytoplasmic [Class 3]	16.3718	22.3478	23.2166		-5.97603	-6.84484	-0.868811	14.5044	16.9177	17.6934	21.7846	22.4575	22.8013	23.2242	22.8807	23.545
1197	PA1965		hypothetical protein	Unknown [Class 3]	16.8616	18.8839	17.9895		-2.02225	-1.12786	0.894391	16.8477	17.1468	16.5905	18.6316	19.3753	18.6448	17.5815	18.2736	18.1134
1198	PA1966		hypothetical protein	Cytoplasmic [Class 3]	20.6182	21.0175	21.2275		-0.399317	-0.609317	-0.21	20.7698	21.4677	19.6171	21.7199	20.7152	20.6174	20.7646	21.2722	21.6457
1200	PA1969		hypothetical protein	Outer Membrane Vesicle [Class 1] ; Unknown [Class 3]	NaN	18.246	NaN		NaN	NaN	NaN	NaN	NaN	16.6324	17.764	18.728	NaN	NaN	NaN	NaN
1202	PA1987	pqqC	pyrroloquinoline quinone biosynthesis protein C	Cytoplasmic [Class 3]	16.3674	NaN	NaN		NaN	NaN	NaN	15.1098	16.4468	17.5456	NaN	NaN	NaN	NaN	NaN	NaN
1204	PA1994		hypothetical protein	Cytoplasmic [Class 3]	19.5792	19.8168	19.2146		-0.237623	0.364673	0.602296	19.7586	20.2255	18.7536	19.8897	19.8056	19.7552	19.1576	18.4462	20.0399
1205	PA1995		hypothetical protein	Unknown [Class 3]	18.9603	18.436	19.1187		0.524313	-0.158427	-0.682739	19.8625	18.0993	18.9192	NaN	19.7616	17.1104	19.1085	NaN	19.129
1206	PA1996	ppiC1	peptidyl-prolyl cis-trans isomerase C1	Cytoplasmic [Class 3]	18.252	18.0982	16.9116		0.153775	1.34045	1.18667	19.2217	18.9618	16.5725	19.2965	17.5733	17.4249	16.7834	17.0397	NaN
1207	PA1997		probable AMP-binding enzyme	Cytoplasmic [Class 3]	15.3723	17.76	15.7882		-2.3877	-0.415934	1.97176	15.1106	15.6267	15.3795	18.4314	18.2319	16.6167	16.1405	13.3845	17.8397
1208	PA1998	dhcR	transcriptional regulator, DhcR	Cytoplasmic [Class 2] ; Cytoplasmic [Class 3]	14.7902	18.5829	16.7808		-3.79271	-1.99063	1.80208	15.6036	13.9767	NaN	18.6947	19.1649	17.8891	16.7731	16.4633	17.1061
1209	PA1999	dhcA	dehydrocarnitine CoA transferase, subunit A	Cytoplasmic [Class 1] ; Cytoplasmic [Class 3]	NaN	NaN	22.6286		NaN	NaN	NaN	NaN	NaN	NaN	NaN	NaN	NaN	23.1531	21.4949	23.2377
1210	PA2000	dhcB	dehydrocarnitine CoA transferase, subunit B	Cytoplasmic [Class 3]	NaN	NaN	22.2976		NaN	NaN	NaN	NaN	NaN	NaN	NaN	NaN	NaN	23.1507	21.0788	22.6632
1211	PA2001	atoB	acetyl-CoA acetyltransferase	Cytoplasmic [Class 2] ; Cytoplasmic [Class 3]	21.3514	21.8244	23.6521		-0.473067	-2.30075	-1.82768	21.3964	21.3427	21.315	22.2118	21.3733	21.8883	23.8118	22.9616	24.183
1212	PA2003	bdhA	3-hydroxybutyrate dehydrogenase	Cytoplasmic [Class 2] ; Cytoplasmic [Class 3]	20.7305	18.7038	21.2672		2.02669	-0.536739	-2.56343	20.5788	21.0235	20.5891	17.722	19.594	18.7954	21.6113	19.8473	22.3431
1213	PA2005	hbcR	HbcR	Cytoplasmic [Class 3]	NaN	16.4916	NaN		NaN	NaN	NaN	NaN	NaN	NaN	15.2744	17.7089	NaN	NaN	NaN	NaN
1214	PA2007	maiA	maleylacetoacetate isomerase	Cytoplasmic [Class 3]	19.7858	20.3961	22.3096		-0.610322	-2.52383	-1.91351	21.513	18.664	19.1803	20.4769	20.3373	20.374	23.0152	21.1411	22.7725
1215	PA2008	fahA	fumarylacetoacetase	Cytoplasmic [Class 3]	18.2668	19.2888	22.1322		-1.02207	-3.86539	-2.84332	18.5795	17.8571	18.3637	18.8595	20.4606	18.5464	21.7567	21.7486	22.8912
1216	PA2009	hmgA	homogentisate 1,2-dioxygenase	Unknown [Class 3]	NaN	18.3187	22.5148		NaN	NaN	-4.19605	15.8715	NaN	NaN	17.8689	17.9503	19.137	22.8161	21.5258	23.2025
1217	PA2010	hmgR	HmgR	Cytoplasmic [Class 3]	18.4102	19.7454	18.1671		-1.33518	0.243098	1.57828	17.993	18.2488	18.9887	20.1544	19.171	19.9107	16.8069	NaN	19.5273
1218	PA2011	liuE	3-hydroxy-3-methylglutaryl-CoA lyase	Cytoplasmic [Class 3]	18.4582	19.7209	19.3627		-1.26276	-0.904585	0.358177	18.2857	18.7522	18.3366	20.1968	19.6255	19.3405	18.3731	19.1083	20.6068
1219	PA2012	liuD	methylcrotonyl-CoA carboxylase, alpha-subunit (biotin-containing)	Cytoplasmic [Class 1] ; Cytoplasmic [Class 3]	15.9355	19.1593	19.5188		-3.22372	-3.58324	-0.359521	15.5699	16.4779	15.7588	19.1416	19.4853	18.8509	19.924	18.3873	20.245
1220	PA2013	liuC	putative 3-methylglutaconyl-CoA hydratase	Cytoplasmic [Class 3]	16.2766	20.8922	21.294		-4.61563	-5.01737	-0.401738	16.0751	16.2628	16.4919	22.1436	20.1229	20.4103	21.7841	19.9479	22.1499
1221	PA2014	liuB	methylcrotonyl-CoA carboxylase, beta-subunit	Cytoplasmic [Class 1] ; Cytoplasmic [Class 3]	NaN	17.3596	18.973		NaN	NaN	-1.61346	NaN	NaN	NaN	16.6866	18.5112	16.8809	19.0704	17.8059	20.0429
1222	PA2015	liuA	putative isovaleryl-CoA dehydrogenase	Cytoplasmic [Class 3]	19.7709	21.7648	21.9083		-1.99391	-2.13735	-0.143439	19.9319	19.6118	19.7692	22.1104	21.5359	21.6482	22.2119	21.4044	22.1085
1223	PA2016	liuR	regulator of liu genes	Extracellular [Class 1] ; Cytoplasmic [Class 3]	18.6614	19.785	20.6095		-1.12362	-1.94815	-0.824527	19.3445	19.3386	17.301	20.5885	19.2576	19.5089	19.6333	19.9376	22.2576
1224	PA2020	mexZ	MexZ	Cytoplasmic [Class 1] ; Cytoplasmic [Class 3]	18.6001	21.0327	20.5351		-2.43264	-1.93498	0.497658	19.5613	17.5609	18.678	21.0427	21.1103	20.9452	20.1074	19.7452	21.7527
1226	PA2022		probable nucleotide sugar dehydrogenase	Unknown (This protein may have multiple localization sites) [Class 3]	19.5592	NaN	NaN		NaN	NaN	NaN	19.7443	19.0885	19.8448	NaN	NaN	NaN	NaN	15.8103	NaN
1227	PA2023	galU	UTP--glucose-1-phosphate uridylyltransferase	Outer Membrane Vesicle [Class 1] ; Cytoplasmic [Class 3]	25.4466	25.458	25.9747		-0.0114079	-0.528088	-0.51668	25.8521	25.2808	25.2069	25.4218	25.1806	25.7717	26.2193	25.0805	26.6242
1228	PA2024		probable ring-cleaving dioxygenase	Unknown [Class 3]	17.4695	15.9669	NaN		1.50261	NaN	NaN	17.6793	17.2597	NaN	NaN	16.734	15.1998	NaN	NaN	16.8559
1229	PA2025	gor	glutathione reductase	Cytoplasmic [Class 1] ; Cytoplasmic [Class 3]	22.7547	22.2003	22.3504		0.554387	0.40425	-0.150136	22.9292	22.6927	22.6422	21.5209	21.9224	23.1576	22.444	21.7392	22.8682
1231	PA2029		hypothetical protein	Cytoplasmic [Class 3]	18.297	17.6335	14.969		0.663554	3.328	2.66445	22.9079	15.9299	16.0533	17.4838	18.9163	16.5004	13.9682	NaN	15.9699
1232	PA2031		hypothetical protein	Unknown [Class 3]	15.5895	NaN	NaN		NaN	NaN	NaN	NaN	15.4589	15.7201	NaN	NaN	NaN	NaN	NaN	NaN
1233	PA2040	pauA4	Glutamylpolyamine synthetase	Cytoplasmic [Class 2] ; Cytoplasmic [Class 3]	15.7893	18.4548	20.3329		-2.66556	-4.54357	-1.87802	16.5314	15.5594	15.277	18.7407	NaN	18.1689	20.3729	20.0817	20.5439
1235	PA2044		hypothetical protein	Outer Membrane [Class 3]	20.0397	21.8504	22.3668		-1.81068	-2.32709	-0.516404	20.1302	19.8167	20.1722	21.7464	22.1879	21.6168	22.5177	21.9361	22.6465
1236	PA2047	cmrA	chloramphenicol resistance activator CmrA	Cytoplasmic [Class 3]	18.1929	16.5279	16.209		1.66502	1.98395	0.31893	17.735	18.198	18.6457	17.0299	16.5901	15.9636	16.1082	16.3097	NaN
1237	PA2048		hypothetical protein	Unknown [Class 3]	18.2178	NaN	NaN		NaN	NaN	NaN	17.8814	17.7728	18.9992	NaN	NaN	NaN	NaN	NaN	NaN
1239	PA2052	cynS	cyanate lyase	Cytoplasmic [Class 1] ; Cytoplasmic [Class 3]	21.3169	19.9155	19.8513		1.4014	1.46561	0.0642077	21.6352	21.0891	21.2264	20.8537	18.3824	20.5104	19.9343	18.2252	21.3942
1240	PA2054	cynR	transcriptional regulator CynR	Cytoplasmic [Class 2] ; Cytoplasmic [Class 3]	NaN	17.6902	17.7607		NaN	NaN	-0.0705083	NaN	NaN	19.4498	18.413	18.2803	16.3774	18.1391	16.9483	18.1947
1241	PA2056		probable transcriptional regulator	Cytoplasmic [Class 2] ; Cytoplasmic [Class 3]	NaN	17.5305	17.1735		NaN	NaN	0.357063	NaN	13.8685	NaN	18.0461	17.832	16.7136	16.135	16.2318	19.1536
1242	PA2062		probable pyridoxal-phosphate dependent enzyme	Cytoplasmic [Class 3]	16.9219	18.1106	16.5681		-1.18867	0.3538	1.54247	17.5984	16.5137	16.6537	18.6066	18.409	17.3161	NaN	15.1596	17.9767
1243	PA2063		hypothetical protein	Unknown [Class 3]	NaN	17.6249	18.2441		NaN	NaN	-0.619214	NaN	NaN	NaN	18.2855	16.0341	18.5549	18.6782	17.8099	NaN
1244	PA2064	pcoB	copper resistance protein B precursor	Outer Membrane Vesicle [Class 1] ; Outer Membrane [Class 3]	16.5727	19.0455	NaN		-2.47282	NaN	NaN	15.9931	NaN	17.1522	19.6814	18.6976	18.7575	NaN	NaN	NaN
1245	PA2065	pcoA	copper resistance protein A precursor	Periplasmic [Class 2] ; Outer Membrane Vesicle [Class 1] ; Periplasmic [Class 3]	19.6495	21.0614	NaN		-1.41192	NaN	NaN	19.4201	19.912	19.6165	21.419	21.3409	20.4245	NaN	NaN	NaN
1246	PA2066		hypothetical protein	Cytoplasmic [Class 3]	18.4119	NaN	16.75		NaN	1.66192	NaN	18.6796	18.3881	18.168	NaN	NaN	15.2814	NaN	15.3898	18.1101
1247	PA2067		probable hydrolase	Cytoplasmic [Class 3]	19.0017	NaN	NaN		NaN	NaN	NaN	18.6639	18.0143	20.327	NaN	NaN	NaN	NaN	NaN	17.7902
1248	PA2069		probable carbamoyl transferase	Cytoplasmic [Class 3]	21.0521	20.1483	22.2914		0.903824	-1.23929	-2.14311	21.7339	20.2841	21.1382	20.4764	20.0674	19.9011	21.6773	21.065	24.1318
1249	PA2071	fusA2	elongation factor G	Cytoplasmic [Class 2] ; Cytoplasmic [Class 3]	20.5912	20.3881	18.825		0.203072	1.76624	1.56317	20.5891	20.3164	20.8681	20.3832	20.7395	20.0417	19.7463	16.7295	19.9991
1250	PA2076		probable transcriptional regulator	Cytoplasmic [Class 2] ; Cytoplasmic [Class 3]	18.1351	17.317	NaN		0.818186	NaN	NaN	19.4444	17.5637	17.3973	16.7851	NaN	17.8489	NaN	NaN	NaN
1251	PA2080	kynU	kynureninase KynU	Cytoplasmic [Class 3]	19.1086	21.503	21.0457		-2.39439	-1.93709	0.457308	19.4082	18.5358	19.3818	21.6103	21.1465	21.7522	21.2766	19.9926	21.8679
1252	PA2081	kynB	kynurenine formamidase, KynB	Cytoplasmic [Class 3]	20.4119	21.0238	20.6155		-0.611921	-0.20359	0.408331	21.1431	20.4163	19.6764	21.6177	20.384	21.0699	21.6068	19.5833	20.6564
1253	PA2082	kynR	KynR	Cytoplasmic [Class 3]	20.2793	20.3382	19.9109		-0.0588722	0.368388	0.42726	21.4319	19.7269	19.6791	21.7396	17.5501	21.7248	20.6736	18.7986	20.2605
1256	PA2106		hypothetical protein	Cytoplasmic [Class 3]	17.2288	NaN	NaN		NaN	NaN	NaN	16.5681	17.1981	17.9203	NaN	NaN	NaN	19.4783	NaN	NaN
1257	PA2110		hypothetical protein	Cytoplasmic [Class 3]	NaN	NaN	18.346		NaN	NaN	NaN	NaN	NaN	NaN	NaN	16.7982	NaN	18.455	16.6231	19.96
1258	PA2111		hypothetical protein	Cytoplasmic [Class 1] ; Cytoplasmic [Class 3]	NaN	NaN	19.7744		NaN	NaN	NaN	NaN	NaN	NaN	NaN	NaN	NaN	20.6755	17.9186	20.7292
1259	PA2112		conserved hypothetical protein	Cytoplasmic [Class 3]	NaN	NaN	20.0758		NaN	NaN	NaN	14.009	NaN	NaN	NaN	NaN	NaN	19.6984	19.2194	21.3097
1260	PA2115		probable transcriptional regulator	Cytoplasmic [Class 2] ; Cytoplasmic [Class 3]	15.0807	16.6879	15.9816		-1.6072	-0.900967	0.706235	15.1687	15.4501	14.6232	17.0809	16.1324	16.8503	16.2846	15.2431	16.4171
1261	PA2116		conserved hypothetical protein	Cytoplasmic [Class 3]	NaN	NaN	19.3388		NaN	NaN	NaN	NaN	NaN	NaN	NaN	NaN	NaN	19.2085	18.3575	20.4505
1262	PA2119		alcohol dehydrogenase (Zn-dependent)	Cytoplasmic [Class 2] ; Cytoplasmic [Class 3]	21.7687	22.8512	23.3822		-1.08243	-1.61344	-0.531019	22.4368	21.1071	21.7624	22.8001	23.2199	22.5336	23.5665	22.7956	23.7845
1263	PA2120		hypothetical protein	Cytoplasmic [Class 3]	17.9995	NaN	19.5821		NaN	-1.58261	NaN	18.3031	17.8482	17.8471	NaN	21.0758	NaN	20.6224	19.613	18.5109
1265	PA2126	cgrC	cupA gene regulator C, CgrC	Cytoplasmic [Class 3]	18.1398	20.3916	20.0097		-2.25182	-1.86993	0.381894	18.8444	17.2293	18.3456	20.1009	21.2131	19.8608	20.2057	19.7704	20.053
1266	PA2134		hypothetical protein	Periplasmic [Class 3]	17.8694	17.1202	NaN		0.74916	NaN	NaN	17.7741	18.5096	17.3245	17.4072	17.548	16.4055	NaN	NaN	NaN
1272	PA2176		hypothetical protein	Unknown [Class 3]	18.8301	17.6974	18.8546		1.13266	-0.0245349	-1.15719	19.4168	19.1198	17.9536	17.3324	NaN	18.0624	19.7119	17.3399	19.512
1273	PA2184		conserved hypothetical protein	Cytoplasmic [Class 3]	16.121	16.8528	17.7239		-0.731806	-1.60293	-0.871119	14.5819	17.4044	16.3766	17.8538	18.099	14.6056	17.4828	NaN	17.965
1275	PA2190		conserved hypothetical protein	Unknown [Class 3]	19.7379	17.5386	18.9881		2.19926	0.7498	-1.44946	19.873	19.2084	20.1323	18.3494	16.7014	17.565	19.0327	17.8842	20.0474
1276	PA2191	exoY	adenylate cyclase ExoY	Extracellular [Class 3]	NaN	NaN	17.4995		NaN	NaN	NaN	NaN	NaN	NaN	NaN	NaN	NaN	17.9337	15.728	18.8366
1277	PA2194	hcnB	hydrogen cyanide synthase HcnB	Cytoplasmic [Class 3]	15.4247	19.3094	21.3449		-3.88466	-5.92015	-2.0355	16.1548	NaN	14.6947	18.7456	20.3393	18.8433	21.3825	21.0435	21.6087
1278	PA2195	hcnC	hydrogen cyanide synthase HcnC	Cytoplasmic [Class 3]	18.9477	19.9494	21.3749		-1.00163	-2.42722	-1.42559	19.6081	19.3689	17.8662	19.3681	21.1575	19.3224	21.0876	21.0348	22.0024
1279	PA2196		TetR family transcriptional regulator	Cytoplasmic [Class 3]	18.085	18.8686	18.9977		-0.783623	-0.912675	-0.129051	18.2509	17.9243	18.0799	19.2005	18.3555	19.0498	19.3344	17.968	19.6907
1280	PA2197		conserved hypothetical protein	Cytoplasmic [Class 3]	22.147	22.6105	22.7532		-0.463497	-0.606204	-0.142707	22.0112	22.0691	22.3606	22.6341	22.3432	22.8541	22.7766	22.0943	23.3886
1281	PA2198		hypothetical protein	Cytoplasmic [Class 3]	20.977	20.6418	20.7318		0.335145	0.245176	-0.0899696	21.3742	20.6278	20.929	21.3097	20.0574	20.5584	20.2008	19.482	22.5126
1282	PA2199		probable dehydrogenase	Cytoplasmic [Class 3]	21.6294	21.5501	21.9028		0.0792611	-0.27336	-0.352621	21.3021	21.7285	21.8576	21.8217	21.4899	21.3388	21.2981	21.546	22.8642
1283	PA2201		hypothetical protein	Unknown [Class 3]	18.5451	18.9013	19.0978		-0.356195	-0.552739	-0.196544	18.3387	18.5457	18.7508	18.1934	19.7486	18.7618	18.6074	18.5542	20.1319
1284	PA2204		putative binding protein component of ABC transporter	Periplasmic [Class 2] ; Periplasmic [Class 3]	25.0896	26.111	25.5252		-1.02141	-0.435568	0.585847	25.3018	24.7545	25.2125	26.4675	26.2367	25.6289	26.21	24.8798	25.4858
1285	PA2218		hypothetical protein	Unknown [Class 3]	18.2118	17.5123	16.4576		0.699521	1.75421	1.05469	18.99	17.6444	18.0011	17.416	17.2592	17.8618	NaN	16.0911	16.8241
1286	PA2222		hypothetical protein	Unknown [Class 3]	21.8801	20.2254	20.2386		1.65472	1.64146	-0.0132567	22.0647	21.5134	22.0623	20.1906	20.6497	19.8358	20.7744	19.3154	20.6261
1287	PA2223		hypothetical protein	Outer Membrane [Class 3]	21.8875	20.0524	20.4218		1.83511	1.46573	-0.369375	22.0453	21.7353	21.8819	21.0205	19.9337	19.203	20.4286	18.8379	21.9989
1288	PA2229		conserved hypothetical protein	Cytoplasmic [Class 3]	20.7623	21.0208	20.4546		-0.258472	0.30767	0.566142	20.7279	20.4638	21.0952	20.3445	22.1723	20.5456	20.5971	20.3601	20.4067
1290	PA2232	pslB	PslB	Cytoplasmic [Class 3]	20.4746	22.8697	21.9191		-2.39514	-1.44455	0.950588	20.9352	20.1121	20.3763	23.0553	22.79	22.7637	21.7976	21.4201	22.5395
1291	PA2233	pslC	PslC	Cytoplasmic [Class 3]	16.0536	18.2955	17.1712		-2.24193	-1.11758	1.12436	15.2188	NaN	16.8885	17.8608	18.3909	18.635	18.1805	15.5293	17.8037
1292	PA2234	pslD	PslD	Extracellular [Class 1] ; Outer Membrane Vesicle [Class 1] ; Unknown [Class 3]	18.2054	19.2647	17.1753		-1.05935	1.03007	2.08942	18.6854	16.9111	19.0195	19.6306	19.7076	18.456	17.3343	NaN	17.0163
1293	PA2235	pslE	PslE	Outer Membrane Vesicle [Class 1] ; Cytoplasmic [Class 3]	18.0145	20.0807	18.0632		-2.06629	-0.0487334	2.01756	18.5748	17.005	18.4636	20.4744	20.2154	19.5525	18.0568	17.9306	18.2022
1294	PA2236	pslF	PslF	Cytoplasmic [Class 3]	14.7164	19.1966	17.0961		-4.48021	-2.37975	2.10046	16.4247	13.5331	14.1913	18.0102	19.6153	19.9642	NaN	16.5733	17.6189
1295	PA2237	pslG	PslG	Cytoplasmic Membrane [Class 3]	16.3629	17.6905	NaN		-1.32757	NaN	NaN	15.9677	16.4715	16.6495	17.8096	17.0617	18.2	NaN	NaN	16.1044
1296	PA2238	pslH	PslH	Unknown [Class 3]	15.3816	19.0334	17.5895		-3.65187	-2.20798	1.44389	16.3279	NaN	14.4352	19.1672	18.6464	19.2867	17.7043	17.1277	17.9366
1297	PA2239	pslI	PslI	Cytoplasmic Membrane [Class 3]	19.6181	20.3917	19.5055		-0.773575	0.112552	0.886127	19.7387	18.9544	20.1613	20.7927	20.6275	19.7549	19.3747	19.3008	19.8411
1300	PA2247	bkdA1	2-oxoisovalerate dehydrogenase (alpha subunit)	Cytoplasmic [Class 3]	NaN	NaN	22.0004		NaN	NaN	NaN	NaN	12.8701	NaN	NaN	NaN	NaN	22.4018	21.1708	22.4287
1301	PA2248	bkdA2	2-oxoisovalerate dehydrogenase (beta subunit)	Cytoplasmic [Class 3]	NaN	NaN	20.5154		NaN	NaN	NaN	NaN	NaN	NaN	NaN	NaN	16.265	21.3755	19.241	20.9298
1302	PA2249	bkdB	branched-chain alpha-keto acid dehydrogenase (lipoamide component)	Cytoplasmic [Class 3]	16.8301	NaN	22.332		NaN	-5.50188	NaN	16.646	16.7816	17.0627	NaN	18.8986	NaN	22.6825	21.6786	22.6348
1303	PA2250	lpdV	lipoamide dehydrogenase-Val	Cytoplasmic [Class 2] ; Cytoplasmic [Class 3]	16.0068	NaN	21.7561		NaN	-5.7493	NaN	15.4081	16.2316	16.3806	16.2111	NaN	NaN	21.595	20.9009	22.7723
1304	PA2251		hypothetical protein	Cytoplasmic [Class 3]	17.3679	18.7469	18.7828		-1.379	-1.41487	-0.0358671	17.9465	16.4375	17.7197	18.0168	18.8313	19.3925	18.2844	18.0173	20.0466
1305	PA2252		probable AGCS sodium/alanine/glycine symporter	Outer Membrane Vesicle [Class 1] ; Cytoplasmic Membrane [Class 3]	NaN	NaN	18.6368		NaN	NaN	NaN	NaN	NaN	NaN	NaN	NaN	NaN	18.5548	18.9972	18.3584
1306	PA2253	ansA	L-asparaginase I	Cytoplasmic [Class 3]	17.1979	16.597	21.6494		0.600874	-4.45155	-5.05242	18.61	15.7858	NaN	15.7646	17.7027	16.3237	22.1596	20.5592	22.2295
1307	PA2259	ptxS	transcriptional regulator PtxS	Cytoplasmic [Class 3]	NaN	18.399	20.1563		NaN	NaN	-1.75726	18.0457	NaN	NaN	17.4128	19.3751	18.4091	20.9958	18.5554	20.9177
1308	PA2260		hypothetical protein	Cytoplasmic [Class 3]	NaN	NaN	19.1883		NaN	NaN	NaN	NaN	NaN	NaN	NaN	NaN	NaN	19.7567	17.9684	19.8398
1310	PA2264		conserved hypothetical protein	Outer Membrane Vesicle [Class 1] ; Unknown [Class 3]	20.7657	20.5736	22.3987		0.192186	-1.63297	-1.82516	20.821	20.6523	20.824	21.3129	19.7868	20.621	22.1825	21.8614	23.1522
1311	PA2265		gluconate dehydrogenase	Periplasmic [Class 1] ; Unknown [Class 3]	18.6246	18.2338	21.4244		0.390813	-2.79982	-3.19063	19.2178	18.523	18.133	16.8329	18.1609	19.7075	21.1443	21.0739	22.0551
1312	PA2266		probable cytochrome c precursor	Outer Membrane Vesicle [Class 1] ; Unknown (This protein may have multiple localization sites) [Class 3]	19.2109	19.2578	21.1262		-0.0469106	-1.91534	-1.86843	20.1926	19.5282	17.9119	19.6895	18.5565	19.5274	21.1922	20.6086	21.5779
1313	PA2270		probable transcriptional regulator	Cytoplasmic [Class 3]	19.548	18.4578	18.8044		1.09019	0.743554	-0.346634	19.8139	19.6461	19.1839	18.2427	18.6729	NaN	18.7964	18.0462	19.5706
1314	PA2271		probable acetyltransferase	Cytoplasmic [Class 3]	18.5901	18.1785	18.9169		0.411588	-0.326738	-0.738326	19.0939	17.5028	19.1737	18.7245	19.7442	16.0669	20.0511	16.9028	19.7967
1315	PA2273	soxR	SoxR	Cytoplasmic [Class 1] ; Cytoplasmic [Class 3]	18.0981	17.6913	19.4101		0.406805	-1.312	-1.7188	18.3836	17.6242	18.2866	18.2106	18.9054	15.958	20.0152	18.3774	19.8378
1318	PA2281		probable transcriptional regulator	Cytoplasmic [Class 3]	NaN	16.806	16.3544		NaN	NaN	0.451557	NaN	NaN	NaN	16.8845	NaN	16.7275	NaN	15.2792	17.4296
1319	PA2282		hypothetical protein	Unknown [Class 3]	15.3093	16.4378	16.6524		-1.12854	-1.34317	-0.214638	15.6139	NaN	15.0046	18.5336	17.7642	13.0155	16.1746	16.4268	17.3559
1320	PA2285		hypothetical protein	Unknown [Class 3]	NaN	16.2038	16.3814		NaN	NaN	-0.17764	NaN	NaN	NaN	16.6426	15.6599	16.3088	16.9061	15.3086	16.9296
1322	PA2290	gcd	glucose dehydrogenase	Outer Membrane Vesicle [Class 1] ; Cytoplasmic Membrane [Class 3]	17.2275	18.1439	20.4609		-0.916452	-3.23337	-2.31692	17.8556	16.2071	17.6198	18.3798	18.4626	17.5894	20.7829	20.249	20.3507
1325	PA2300	chiC	chitinase	Extracellular [Class 3]	23.5379	21.8166	24.7064		1.72126	-1.1685	-2.88976	23.4593	23.5742	23.5803	21.3715	22.0431	22.0353	24.4611	24.3959	25.2622
1326	PA2301		hypothetical protein	Cytoplasmic [Class 3]	21.3621	19.582	18.8545		1.78011	2.5076	0.727488	21.5288	21.3998	21.1576	19.7041	19.4305	19.6113	18.8261	17.7425	19.9948
1327	PA2302	ambE	AmbE	Cytoplasmic [Class 3]	18.9626	19.0164	17.5806		-0.0537472	1.38206	1.43581	19.6132	17.9597	19.315	18.6528	20.0282	18.3681	17.8325	17.2868	17.6224
1328	PA2303	ambD	AmbD	Cytoplasmic [Class 3]	21.1104	17.4785	18.2818		3.63192	2.82862	-0.803302	20.9399	20.7549	21.6364	18.1921	17.7595	16.4838	18.7021	17.1816	18.9617
1329	PA2304	ambC	AmbC	Cytoplasmic [Class 3]	22.2151	18.8351	17.6964		3.37992	4.51867	1.13875	22.4392	22.1427	22.0634	NaN	18.4857	19.1846	17.7445	NaN	17.6483
1330	PA2305	ambB	AmbB	Unknown (This protein may have multiple localization sites) [Class 3]	16.2187	14.9426	14.7093		1.27617	1.50947	0.233296	17.143	14.8691	16.6441	14.5885	15.8318	14.4074	15.371	13.4305	15.3263
1332	PA2317		probable oxidoreductase	Cytoplasmic [Class 3]	NaN	16.2197	16.5645		NaN	NaN	-0.344868	NaN	NaN	NaN	15.6073	16.8321	NaN	16.207	16.3567	17.13
1333	PA2318		hypothetical protein	Unknown [Class 3]	20.2758	19.6725	23.2437		0.603345	-2.96785	-3.5712	20.6118	19.8302	20.3854	20.0303	19.674	19.3132	23.5116	23.0893	23.1301
1334	PA2320	gntR	transcriptional regulator GntR	Cytoplasmic [Class 3]	14.0779	19.2446	21.6		-5.16668	-7.52203	-2.35535	15.4365	11.3119	15.4855	19.9693	18.6988	19.0657	21.9519	20.5371	22.311
1335	PA2321	gntK	GntK	Unknown [Class 3]	NaN	NaN	21.9268		NaN	NaN	NaN	NaN	NaN	NaN	NaN	NaN	NaN	21.8156	21.3671	22.5977
1336	PA2323	gapN	GapN	Cytoplasmic [Class 3]	19.0018	18.4012	24.4037		0.600683	-5.40189	-6.00258	20.1406	18.3329	18.5321	19.0099	17.6928	18.5009	24.5034	23.334	25.3738
1337	PA2328		hypothetical protein	Cytoplasmic Membrane [Class 3]	NaN	17.0209	17.785		NaN	NaN	-0.764096	NaN	NaN	NaN	17.075	NaN	16.9668	18.5063	16.188	18.6607
1338	PA2329		probable ATP-binding component of ABC transporter	Cytoplasmic Membrane [Class 3]	16.2468	18.0593	20.2891		-1.8125	-4.04225	-2.22974	NaN	16.169	16.3246	19.9137	17.2781	16.9862	20.4044	19.2178	21.245
1339	PA2330		hypothetical protein	Unknown [Class 3]	17.0426	19.0216	22.6209		-1.97893	-5.57827	-3.59934	16.9203	NaN	17.165	18.8347	18.895	19.3351	22.4446	22.1827	23.2355
1340	PA2331		hypothetical protein	Unknown [Class 3]	20.5106	21.3366	25.0347		-0.825975	-4.52409	-3.69811	20.2605	20.4136	20.8577	21.3272	21.3329	21.3497	25.2347	24.4397	25.4297
1341	PA2332		probable transcriptional regulator	Cytoplasmic [Class 3]	16.3789	18.5127	19.5425		-2.13377	-3.16359	-1.02982	15.9916	15.7765	17.3687	19.5851	16.7346	19.2183	19.7083	18.7653	20.1539
1343	PA2344	mtlZ	fructokinase	Unknown [Class 3]	NaN	17.9401	16.1939		NaN	NaN	1.74623	NaN	NaN	NaN	18.4793	17.7199	17.6211	NaN	14.6339	17.7538
1344	PA2345		conserved hypothetical protein	Unknown (This protein may have multiple localization sites) [Class 3]	18.8299	19.5676	17.4139		-0.737656	1.41601	2.15367	19.3583	18.4203	18.7112	20.0498	19.3666	19.2863	17.2928	16.8873	18.0616
1345	PA2352		putative glycerophosphoryl diester phosphodiesterase	Cytoplasmic [Class 2] ; Periplasmic [Class 1] ; Cytoplasmic [Class 3]	22.3309	21.7896	21.4335		0.541248	0.897348	0.356099	22.4972	22.0861	22.4093	21.5319	21.5967	22.2402	21.5004	21.0104	21.7897
1346	PA2353		conserved hypothetical protein	Cytoplasmic [Class 3]	NaN	NaN	18.2761		NaN	NaN	NaN	NaN	NaN	NaN	NaN	18.0566	NaN	19.4333	18.1801	17.2148
1348	PA2363	hsiJ3	HsiJ3	Cytoplasmic [Class 3]	16.1398	NaN	NaN		NaN	NaN	NaN	17.17	14.8248	16.4246	NaN	NaN	NaN	NaN	NaN	NaN
1349	PA2365	hsiB3	HsiB3	Cytoplasmic [Class 3]	22.3081	NaN	17.2213		NaN	5.0868	NaN	22.462	22.4792	21.983	NaN	NaN	NaN	NaN	17.7782	16.6644
1350	PA2366	hsiC3	HsiC3	Cytoplasmic Membrane [Class 3]	20.8714	NaN	NaN		NaN	NaN	NaN	21.4189	20.4646	20.7307	NaN	NaN	NaN	NaN	15.7041	NaN
1351	PA2367	hcp3	Hcp3	Extracellular [Class 3]	20.6333	NaN	NaN		NaN	NaN	NaN	20.6647	20.2687	20.9665	NaN	20.0646	NaN	NaN	NaN	NaN
1354	PA2378		probable aldehyde dehydrogenase	Cytoplasmic Membrane [Class 2] ; Cytoplasmic Membrane [Class 3]	22.5837	21.8336	20.43		0.750032	2.15368	1.40365	22.782	22.2999	22.6691	22.1436	21.8815	21.4758	20.496	19.0527	21.7412
1355	PA2379		probable oxidoreductase	Cytoplasmic [Class 3]	21.0491	20.1962	19.7839		0.852816	1.26514	0.41232	22.0423	20.4703	20.6346	19.5607	20.4581	20.5699	19.5886	NaN	19.9792
1356	PA2380		hypothetical protein	Cytoplasmic [Class 3]	19.3703	19.3858	18.5998		-0.0155265	0.770477	0.786003	19.6584	19.0646	19.3879	20.5829	19.9617	17.6129	20.1325	17.0672	NaN
1357	PA2381		hypothetical protein	Unknown [Class 3]	22.8727	19.5208	22.7466		3.35188	0.126118	-3.22576	24.0874	22.828	21.7027	18.9833	19.807	19.7722	23.0204	21.6791	23.5401
1358	PA2382	lldA	L-lactate dehydrogenase	Cytoplasmic [Class 3]	NaN	NaN	19.447		NaN	NaN	NaN	NaN	NaN	NaN	NaN	NaN	NaN	18.9699	19.2708	20.1003
1360	PA2388	fpvR	FpvR	Cytoplasmic Membrane [Class 3]	19.4803	20.6027	17.8247		-1.12242	1.65563	2.77805	18.8732	19.7429	19.8249	21.2833	20.4635	20.0614	17.954	17.364	18.1561
1362	PA2399	pvdD	pyoverdine synthetase D	Cytoplasmic [Class 3]	11.0327	10.6155	15.4412		0.41722	-4.40845	-4.82567	12.7558	8.4851	11.8574	14.4514	6.77965	NaN	17.9763	10.4366	17.9107
1363	PA2400	pvdJ	PvdJ	Unknown (This protein may have multiple localization sites) [Class 3]	NaN	NaN	14.2688		NaN	NaN	NaN	NaN	NaN	NaN	NaN	NaN	15.2288	17.1615	NaN	11.3761
1364	PA2402	pvdI	pyoverdine peptide synthetase	Unknown (This protein may have multiple localization sites) [Class 3]	13.361	15.8449	14.6462		-2.48391	-1.28523	1.19868	15.026	NaN	11.6961	15.0247	17.9312	14.5788	16.5144	12.2792	15.1452
1366	PA2410	fpvF	FpvF	Unknown [Class 3]	15.3046	16.0822	18.0757		-0.777539	-2.77105	-1.99351	NaN	16.2527	14.3566	NaN	15.9038	16.2606	17.6279	17.934	18.6652
1367	PA2417		probable transcriptional regulator	Cytoplasmic [Class 2] ; Cytoplasmic [Class 3]	17.1128	17.9049	NaN		-0.792076	NaN	NaN	17.0372	17.0779	17.2234	18.0674	NaN	17.7423	NaN	NaN	NaN
1368	PA2419		probable hydrolase	Unknown [Class 3]	17.8294	19.8793	17.896		-2.0499	-0.0666183	1.98328	18.1774	18.1649	17.1459	19.5598	20.8209	19.2573	17.268	NaN	18.5241
1369	PA2424	pvdL	PvdL	Unknown (This protein may have multiple localization sites) [Class 3]	14.5213	14.1666	12.7298		0.354731	1.79155	1.43682	14.3502	13.8325	15.3814	14.7733	13.6397	14.0869	11.7754	11.5464	14.8676
1370	PA2428		hypothetical protein	Cytoplasmic [Class 3]	23.8785	NaN	NaN		NaN	NaN	NaN	24.2195	23.532	23.8842	NaN	NaN	11.5957	NaN	NaN	NaN
1371	PA2433		hypothetical protein	Unknown [Class 3]	21.185	19.7354	20.8524		1.4496	0.332603	-1.117	20.9812	22.142	20.4319	20.5714	20.0242	18.6106	20.6244	20.0828	21.8501
1373	PA2442	gcvT2	glycine cleavage system protein T2	Cytoplasmic [Class 3]	22.822	23.8286	22.0617		-1.00658	0.760338	1.76692	22.8288	22.655	22.9824	23.5426	23.4741	24.4691	22.2112	21.1719	22.8019
1376	PA2445	gcvP2	glycine cleavage system protein P2	Cytoplasmic [Class 3]	16.4575	22.1986	20.3776		-5.74107	-3.92006	1.82101	17.4287	15.6597	16.284	21.7232	22.7015	22.171	20.4901	20.7569	19.8857
1377	PA2446	gcvH2	glycine cleavage system protein H2	Unknown [Class 3]	21.6583	23.5331	22.6862		-1.87486	-1.02788	0.846975	21.9223	21.7289	21.3236	23.9923	23.4176	23.1895	22.942	22.8437	22.2728
1378	PA2448		putative hydrolase	Periplasmic [Class 1] ; Unknown (This protein may have multiple localization sites) [Class 3]	20.126	19.0677	17.0309		1.05833	3.09508	2.03674	20.3205	20.0655	19.992	17.1631	18.198	21.8419	17.2186	16.5417	17.3325
1379	PA2449	gcsR	GcsR	Cytoplasmic [Class 3]	NaN	14.9094	NaN		NaN	NaN	NaN	NaN	NaN	NaN	13.6561	15.8018	15.2703	NaN	NaN	17.8253
1380	PA2450		hypothetical protein	Unknown (This protein may have multiple localization sites) [Class 3]	18.151	20.6976	16.599		-2.54667	1.55197	4.09864	18.7333	17.7326	17.987	20.384	20.8522	20.8568	17.6157	18.2178	13.9635
1381	PA2453		hypothetical protein	Outer Membrane Vesicle [Class 1] ; Unknown [Class 3]	19.6489	22.6676	21.5965		-3.01874	-1.94762	1.07112	19.9665	19.732	19.2481	23.1471	22.7935	22.0622	21.4872	21.686	21.6162
1382	PA2459		hypothetical protein	Cytoplasmic [Class 3]	18.6818	19.1672	19.3928		-0.485439	-0.710992	-0.225553	19.1788	18.1848	NaN	20.239	17.771	19.4916	19.1172	18.4792	20.5819
1383	PA2461		hypothetical protein	Unknown [Class 3]	15.6896	17.6631	17.9643		-1.97346	-2.27465	-0.301196	15.5734	15.931	15.5645	18.5575	17.4537	16.9781	18.3077	17.724	17.8611
1384	PA2462		hypothetical protein	Outer Membrane [Class 2] ; Outer Membrane Vesicle [Class 1] ; Outer Membrane [Class 3]	17.3601	19.2952	17.0822		-1.93516	0.27787	2.21303	18.1021	16.1673	17.8108	19.3407	19.143	19.402	16.9968	16.7333	17.5165
1385	PA2463		hypothetical protein	Outer Membrane Vesicle [Class 1] ; Outer Membrane [Class 3]	14.5465	16.8981	NaN		-2.35164	NaN	NaN	14.4924	14.3113	14.8357	17.7971	16.1192	16.778	NaN	NaN	13.964
1386	PA2464		hypothetical protein	Unknown [Class 3]	20.8358	20.5587	20.0342		0.277058	0.801512	0.524455	21.5299	21.4465	19.5309	21.5304	20.7864	19.3594	19.788	19.5088	20.8059
1389	PA2476	dsbG	thiol:disulfide interchange protein DsbG	Periplasmic [Class 3]	20.7499	19.9212	19.5421		0.82877	1.20784	0.379072	21.1672	20.3959	20.6867	20.2336	20.7202	18.8097	19.365	19.7195	19.5418
1390	PA2479		probable two-component response regulator	Cytoplasmic [Class 3]	NaN	16.7456	15.9563		NaN	NaN	0.789275	16.5894	NaN	NaN	NaN	16.8963	16.5949	16.9127	14.9999	NaN
1391	PA2481		hypothetical protein	Periplasmic [Class 3]	16.5944	18.1879	18.466		-1.59348	-1.87153	-0.278046	16.5819	17.1716	16.0297	17.8019	18.4979	18.2639	17.8006	18.4474	19.1498
1393	PA2483		conserved hypothetical protein	Cytoplasmic [Class 3]	22.5081	23.0992	24.3971		-0.591122	-1.88908	-1.29796	22.6436	22.2066	22.674	23.7866	22.1268	23.3842	24.5634	23.7213	24.9067
1394	PA2491	mexS	MexS	Cytoplasmic [Class 3]	21.7484	22.1789	22.2689		-0.430513	-0.520493	-0.0899804	22.372	21.3025	21.5707	21.9056	21.527	23.104	22.6522	21.2931	22.8613
1395	PA2496		hypothetical protein	Cytoplasmic [Class 3]	19.61	21.7908	18.8714		-2.18079	0.738565	2.91935	18.8529	17.965	22.012	20.4604	22.5634	22.3484	18.4552	18.9455	19.2136
1399	PA2503		hypothetical protein	Cytoplasmic [Class 3]	NaN	19.3299	16.791		NaN	NaN	2.53893	NaN	NaN	NaN	19.7704	18.8579	19.3614	16.2879	17.5948	16.4902
1400	PA2504		hypothetical protein	Cytoplasmic [Class 3]	21.2947	20.6751	21.1724		0.619625	0.122301	-0.497324	21.4035	20.764	21.7166	20.7292	20.6582	20.6378	21.8245	20.1828	21.51
1401	PA2505	opdT	tyrosine porin OpdT	Outer Membrane [Class 2] ; Outer Membrane Vesicle [Class 1] ; Outer Membrane [Class 3]	21.6817	24.4964	NaN		-2.8147	NaN	NaN	22.0442	21.3566	21.6444	24.611	24.4401	24.4382	NaN	NaN	NaN
1402	PA2506		hypothetical protein	Unknown [Class 3]	22.547	21.5432	NaN		1.00379	NaN	NaN	22.7189	22.6433	22.2788	22.1088	21.6211	20.8997	NaN	NaN	NaN
1403	PA2507	catA	catechol 1,2-dioxygenase	Cytoplasmic [Class 3]	NaN	18.7128	NaN		NaN	NaN	NaN	NaN	NaN	NaN	18.0253	19.4003	NaN	NaN	NaN	NaN
1404	PA2510	catR	transcriptional regulator CatR	Cytoplasmic [Class 2] ; Cytoplasmic [Class 3]	16.6333	18.4484	17.4911		-1.81509	-0.857805	0.957287	15.7827	16.8718	17.2454	17.9389	19.1401	18.2663	17.2477	16.4508	18.775
1405	PA2513	antB	anthranilate dioxygenase small subunit	Cytoplasmic [Class 3]	15.9577	15.4724	NaN		0.485337	NaN	NaN	15.2694	15.9614	16.6423	15.4041	16.1304	14.8825	NaN	NaN	NaN
1406	PA2520	czcA	Resistance-Nodulation-Cell Division (RND) divalent metal cation efflux transporter CzcA	Cytoplasmic Membrane [Class 2] ; Cytoplasmic Membrane [Class 3]	14.4814	15.758	14.9012		-1.27669	-0.419871	0.856815	15.5676	12.8787	14.9978	15.5744	15.9386	15.7611	14.4832	NaN	15.3192
1407	PA2521	czcB	Resistance-Nodulation-Cell Division (RND) divalent metal cation efflux membrane fusion protein CzcB precursor	Cytoplasmic [Class 3]	22.8736	22.9097	NaN		-0.0361646	NaN	NaN	23.1369	22.6571	22.8267	23.1915	22.889	22.6487	NaN	NaN	NaN
1408	PA2522	czcC	outer membrane protein precursor CzcC	Outer Membrane [Class 2] ; Outer Membrane [Class 3]	17.8131	19.5461	NaN		-1.73293	NaN	NaN	18.2686	17.6043	17.5665	19.6878	19.8626	19.0878	NaN	NaN	NaN
1409	PA2523	czcR	CzcR	Cytoplasmic [Class 2] ; Cytoplasmic [Class 3]	24.2883	23.5173	18.7095		0.770997	5.5788	4.8078	24.7561	23.6924	24.4163	23.7018	23.4278	23.4223	19.5215	18.3513	18.2556
1410	PA2526	muxC	MuxC	Cytoplasmic Membrane [Class 2] ; Cytoplasmic Membrane [Class 3]	NaN	17.1349	NaN		NaN	NaN	NaN	NaN	NaN	7.73613	17.4628	16.8069	NaN	NaN	NaN	16.4016
1411	PA2527	muxB	MuxB	Cytoplasmic Membrane [Class 2] ; Cytoplasmic Membrane [Class 3]	11.7128	10.4908	10.077		1.22203	1.63578	0.413754	12.6807	11.4811	10.9766	11.0185	NaN	9.96303	NaN	10.0304	10.1236
1412	PA2528	muxA	MuxA	Cytoplasmic Membrane [Class 3]	15.3192	16.8905	16.0286		-1.57124	-0.709331	0.861908	14.1856	15.4567	16.3154	17.2767	16.7209	16.6738	16.867	15.1901	NaN
1413	PA2529		hypothetical protein	Cytoplasmic [Class 3]	18.3284	20.0847	20.2242		-1.75632	-1.89586	-0.139544	18.2993	17.8837	18.802	20.532	19.5091	20.2129	20.5214	19.0364	21.1148
1414	PA2530		hypothetical protein	Unknown [Class 3]	20.3983	21.7171	21.3932		-1.31879	-0.994935	0.323853	21.0933	20.1808	19.9208	21.5832	21.4068	22.1612	21.6193	20.4997	22.0607
1415	PA2532	tpx	thiol peroxidase	Periplasmic [Class 3]	25.7343	25.9188	26.2751		-0.184569	-0.540834	-0.356265	25.7094	25.6455	25.8479	26.2837	25.9633	25.5096	26.6158	26.1394	26.0701
1416	PA2535		probable oxidoreductase	Cytoplasmic [Class 3]	18.2147	17.4811	16.7209		0.733598	1.4938	0.760199	18.9525	18.21	17.4817	18.0472	15.3208	19.0755	17.1403	15.4753	17.5472
1417	PA2537		probable acyltransferase	Outer Membrane Vesicle [Class 1] ; Unknown [Class 3]	21.4433	22.206	21.7326		-0.762645	-0.289302	0.473343	21.5724	20.8134	21.9442	22.4181	21.9742	22.2256	22.0036	20.9352	22.259
1419	PA2540		conserved hypothetical protein	Outer Membrane Vesicle [Class 1] ; Cytoplasmic [Class 3]	17.8988	21.4707	19.1248		-3.57192	-1.22593	2.34598	17.4646	18.1895	18.0424	21.1279	21.4329	21.8514	19.4091	18.487	19.4783
1420	PA2541		probable CDP-alcohol phosphatidyltransferase	Cytoplasmic Membrane [Class 3]	NaN	19.2336	NaN		NaN	NaN	NaN	NaN	NaN	NaN	19.5213	18.7482	19.4312	NaN	17.8782	NaN
1421	PA2542		conserved hypothetical protein	Outer Membrane [Class 3]	15.791	15.3462	15.0969		0.444783	0.694029	0.249246	15.3112	17.3441	14.7175	15.3635	16.4922	14.1829	14.0517	NaN	16.1421
1423	PA2544		hypothetical protein	Cytoplasmic [Class 3]	20.474	16.4291	16.3222		4.04485	4.15178	0.106931	20.8706	20.6531	19.8981	16.6661	16.1921	NaN	NaN	15.4419	17.2025
1424	PA2545	xthA	exodeoxyribonuclease III	Cytoplasmic [Class 3]	21.6197	22.6487	22.5356		-1.02902	-0.915953	0.113071	22.0762	21.7278	21.055	22.6408	22.5983	22.707	22.6737	21.6115	23.3217
1425	PA2546		probable ring-cleaving dioxygenase	Cytoplasmic [Class 3]	19.647	19.0537	18.2759		0.59329	1.37112	0.777829	19.6353	19.6919	19.6137	19.9225	19.5776	17.6609	18.9188	17.6451	18.2636
1426	PA2548		hypothetical protein	Cytoplasmic Membrane [Class 3]	21.323	NaN	NaN		NaN	NaN	NaN	21.2223	21.4208	21.3258	NaN	NaN	NaN	NaN	NaN	NaN
1427	PA2550		probable acyl-CoA dehydrogenase	Cytoplasmic [Class 3]	17.0514	NaN	17.0936		NaN	-0.0421909	NaN	17.7305	16.3994	17.0243	17.6043	NaN	NaN	15.8236	NaN	18.3637
1428	PA2551		probable transcriptional regulator	Cytoplasmic [Class 2] ; Cytoplasmic [Class 3]	19.9718	20.7993	20.0345		-0.827547	-0.0627975	0.76475	19.8875	19.2458	20.782	21.1533	21.0926	20.152	20.0379	19.0261	21.0397
1429	PA2552		probable acyl-CoA dehydrogenase	Cytoplasmic [Class 3]	16.4194	19.2967	20.5257		-2.87736	-4.10636	-1.229	16.4406	15.8504	16.9671	19.7181	19.3151	18.857	20.2598	19.9663	21.3511
1430	PA2553		probable acyl-CoA thiolase	Cytoplasmic [Class 2] ; Cytoplasmic [Class 3]	19.8174	20.8146	22.74		-0.997161	-2.9226	-1.92544	19.857	18.8731	20.7221	19.7422	21.4112	21.2904	23.1902	21.3261	23.7037
1431	PA2554		probable short-chain dehydrogenase	Cytoplasmic [Class 3]	19.4258	18.8729	21.0913		0.552926	-1.66553	-2.21845	19.3915	19.0895	19.7963	18.8764	18.8405	18.9018	21.1306	20.0213	22.1221
1432	PA2559.1	srfA	SrfA	Unknown [Class 3]	19.1077	15.7599	19.0338		3.34779	0.0738888	-3.27391	19.1613	19.4907	18.6711	16.0113	NaN	15.5085	19.7156	18.905	18.4809
1433	PA2560		hypothetical protein	Unknown [Class 3]	17.5269	15.2972	NaN		2.22967	NaN	NaN	18.6205	17.1873	16.773	NaN	14.8401	15.7544	NaN	17.759	NaN
1434	PA2562		hypothetical protein	Unknown [Class 3]	23.3956	21.1223	19.9594		2.27325	3.43616	1.16291	23.2826	23.2874	23.6167	20.5963	22.0502	20.7205	19.9024	19.8951	20.0808
1435	PA2565		hypothetical protein	Unknown [Class 3]	18.4314	16.0423	16.3914		2.38913	2.04005	-0.349085	NaN	18.3325	18.5304	16.5625	NaN	15.5221	16.285	15.8956	16.9936
1436	PA2567		hypothetical protein	Cytoplasmic Membrane [Class 3]	14.67	16.1293	16.8618		-1.4593	-2.19177	-0.732469	13.8576	14.79	15.3624	15.1048	18.0264	15.2568	16.1472	15.4019	19.0363
1437	PA2570	lecA	LecA	Cytoplasmic [Class 1] ; Cytoplasmic [Class 3]	18.9275	18.4875	NaN		0.439986	NaN	NaN	19.3111	20.0073	17.4641	NaN	18.7323	18.2427	NaN	NaN	NaN
1439	PA2572		probable two-component response regulator	Cytoplasmic [Class 3]	20.1384	15.801	NaN		4.33747	NaN	NaN	20.3267	20.1338	19.9548	NaN	14.0816	17.5203	NaN	NaN	15.8164
1440	PA2573		Chemoreceptor (role in virulence)	Outer Membrane [Class 2] ; Cytoplasmic Membrane [Class 3]	15.916	NaN	11.7977		NaN	4.11827	NaN	16.7793	14.9139	16.0547	NaN	NaN	11.836	12.5719	11.4568	11.3644
1441	PA2575		hypothetical protein	Unknown [Class 3]	26.3581	25.9332	26.0437		0.424891	0.314484	-0.110408	26.5806	26.1378	26.356	26.0013	26.1872	25.6112	26.1176	25.4897	26.5237
1442	PA2577		probable transcriptional regulator	Cytoplasmic [Class 3]	20.0819	19.7124	19.9489		0.369466	0.132984	-0.236483	20.2409	19.9214	20.0834	19.543	19.546	20.0482	19.7745	19.0374	21.0348
1443	PA2579	kynA	L-Tryptophan:oxygen 2,3-oxidoreductase (decyclizing) KynA	Cytoplasmic [Class 3]	19.9831	20.952	22.7835		-0.968836	-2.8004	-1.83157	20.5035	20.2556	19.1904	20.782	20.6848	21.3891	23.2721	21.5062	23.5723
1444	PA2580		conserved hypothetical protein	Unknown [Class 3]	NaN	16.3808	15.8462		NaN	NaN	0.534611	NaN	15.6155	NaN	16.8739	17.0526	15.216	15.6651	NaN	16.0273
1446	PA2582		hypothetical protein	Unknown [Class 3]	22.5344	23.4781	23.634		-0.943736	-1.09961	-0.155875	23.162	22.0116	22.4295	23.6549	23.6816	23.0978	23.7681	23.0755	24.0584
1447	PA2583		probable sensor/response regulator hybrid	Cytoplasmic Membrane [Class 3]	11.9349	15.2557	11.9397		-3.32085	-0.00481033	3.31604	12.2603	NaN	11.6094	14.9752	NaN	15.5362	8.37591	NaN	15.5035
1448	PA2584	pgsA	CDP-diacylglycerol--glycerol-3-phosphate 3-phosphatidyltransferase	Cytoplasmic Membrane [Class 3]	NaN	17.2923	19.0194		NaN	NaN	-1.72709	NaN	NaN	NaN	NaN	18.2203	16.3643	18.4435	NaN	19.5954
1449	PA2585	uvrC	excinuclease ABC subunit C	Cytoplasmic [Class 3]	21.5003	16.1339	16.117		5.36631	5.38326	0.016949	25.0992	14.6147	24.7869	16.1768	17.8612	14.3639	15.9298	15.4333	16.9879
1450	PA2586	gacA	response regulator GacA	Cytoplasmic [Class 1] ; Cytoplasmic [Class 3]	21.8991	21.8675	21.5357		0.031601	0.363404	0.331803	22.0948	21.6079	21.9947	22.279	21.7778	21.5457	21.4875	20.7671	22.3525
1451	PA2587	pqsH	probable FAD-dependent monooxygenase	Cytoplasmic [Class 3]	19.5273	18.8444	20.3262		0.682926	-0.798945	-1.48187	18.2344	19.9333	20.4142	19.2012	18.8063	18.5257	20.681	19.4451	20.8526
1453	PA2592		probable periplasmic spermidine/putrescine-binding protein	Periplasmic [Class 2] ; Extracellular [Class 1] ; Periplasmic [Class 3]	23.2833	21.1824	20.153		2.10089	3.13023	1.02935	23.3272	23.07	23.4526	20.8922	20.9245	21.7304	20.089	20.0048	20.3653
1454	PA2594		putative periplasmic aliphatic sulfonate binding protein	Periplasmic [Class 1] ; Unknown [Class 3]	20.817	20.6448	18.5567		0.172218	2.26028	2.08807	20.9806	20.3538	21.1167	20.528	20.6963	20.71	18.0272	NaN	19.0863
1457	PA2599		putative periplasmic aliphatic sulfonate-binding protein	Periplasmic [Class 1] ; Unknown [Class 3]	17.0906	16.817	NaN		0.273609	NaN	NaN	17.012	17.8821	16.3776	15.5716	17.3909	17.4885	NaN	NaN	NaN
1458	PA2601		probable transcriptional regulator	Cytoplasmic [Class 3]	18.5473	19.5493	18.9597		-1.002	-0.412364	0.589633	18.7633	18.3443	18.5344	20.1559	19.7414	18.7507	18.0048	19.2249	19.6494
1459	PA2603		probable thiosulfate sulfurtransferase	Cytoplasmic [Class 3]	15.25	NaN	17.0541		NaN	-1.80412	NaN	15.9427	15.7756	14.0317	15.5699	NaN	NaN	18.3604	NaN	15.7478
1460	PA2605		conserved hypothetical protein	Cytoplasmic [Class 1] ; Cytoplasmic [Class 3]	20.6375	19.8578	20.5638		0.779769	0.073754	-0.706015	22.0589	19.955	19.8987	18.7732	20.3358	20.4643	20.6432	20.618	20.4301
1461	PA2606		conserved hypothetical protein	Unknown [Class 3]	18.5657	17.3766	17.5597		1.18912	1.00598	-0.183139	17.8453	19.6213	18.2306	18.0567	NaN	16.6964	18.0117	16.9517	17.7157
1462	PA2607		conserved hypothetical protein	Unknown [Class 3]	19.9393	19.3465	18.5129		0.592883	1.42641	0.833529	20.6705	19.3544	19.7931	19.4117	19.3088	19.3189	19.8666	16.2712	19.401
1463	PA2608		conserved hypothetical protein	Cytoplasmic [Class 3]	19.4471	18.7366	NaN		0.710436	NaN	NaN	21.3057	20.3188	16.7167	18.369	19.1043	NaN	NaN	NaN	NaN
1464	PA2609		hypothetical protein	Cytoplasmic [Class 1] ; Cytoplasmic [Class 3]	16.8828	18.741	18.2007		-1.85824	-1.31789	0.540348	16.1606	17.9613	16.5265	18.6548	18.0007	19.5676	18.16	16.8595	19.5826
1465	PA2610		conserved hypothetical protein	Cytoplasmic [Class 3]	15.9512	18.2634	NaN		-2.31223	NaN	NaN	15.5676	16.3348	NaN	18.0566	19.4368	17.2968	NaN	16.3542	NaN
1466	PA2611	cysG	siroheme synthase	Cytoplasmic [Class 3]	18.2547	19.8695	19.7153		-1.61482	-1.46058	0.154243	18.7192	17.6965	18.3484	19.4939	19.8881	20.2266	19.4818	19.2442	20.4199
1467	PA2612	serS	seryl-tRNA synthetase	Cytoplasmic [Class 2] ; Cytoplasmic [Class 3]	23.9047	24.8778	25.124		-0.973169	-1.21938	-0.246215	23.7722	23.9677	23.974	25.1126	24.4228	25.0982	25.3484	24.1613	25.8624
1468	PA2613		conserved hypothetical protein	Cytoplasmic [Class 3]	18.8897	20.8459	20.6668		-1.95614	-1.77709	0.179057	18.9969	18.5377	19.1346	21.103	20.8509	20.5836	20.8863	19.6369	21.4772
1469	PA2614	lolA	lipoprotein localization protein LolA	Periplasmic [Class 2] ; Periplasmic [Class 1] ; Periplasmic [Class 3]	24.2534	24.3025	24.3504		-0.0491517	-0.0970033	-0.0478516	24.6655	24.1922	23.9025	24.3712	24.3492	24.1872	24.6056	23.7861	24.6595
1470	PA2615	ftsK	cell division protein FtsK	Cytoplasmic Membrane [Class 3]	15.1979	17.6288	16.6137		-2.43092	-1.41585	1.01507	15.7889	13.8494	15.9552	17.4432	18.5976	16.8455	17.3241	15.8407	16.6763
1471	PA2616	trxB1	thioredoxin reductase 1	Cytoplasmic [Class 2] ; Cytoplasmic [Class 3]	22.7336	23.8588	24.4672		-1.12521	-1.73353	-0.60832	22.7579	22.701	22.742	24.5916	23.4103	23.5746	24.7585	23.6661	24.9769
1472	PA2617	aat	leucyl/phenylalanyl-tRNA-protein transferase	Cytoplasmic [Class 3]	15.6693	18.3479	17.9553		-2.67869	-2.28601	0.392674	15.999	15.2279	15.7809	17.4369	18.7688	18.8382	17.5022	16.6695	19.694
1473	PA2619	infA	initiation factor	Cytoplasmic [Class 3]	24.9521	25.6992	26.2469		-0.747115	-1.29485	-0.547735	25.1172	24.5628	25.1761	26.1997	25.6547	25.243	26.3519	26.0564	26.3324
1474	PA2620	clpA	ATP-binding protease component ClpA	Cytoplasmic [Class 3]	21.4425	22.9336	22.8697		-1.4911	-1.42727	0.0638326	21.7861	21.0744	21.4669	22.77	23.3825	22.6482	22.9459	22.0461	23.6172
1475	PA2621	clpS	ClpS	Cytoplasmic [Class 3]	20.4087	21.0725	21.2789		-0.663792	-0.870211	-0.20642	20.5333	20.5632	20.1296	21.4626	21.3125	20.4422	20.9959	20.7481	22.0926
1476	PA2622	cspD	cold-shock protein CspD	Cytoplasmic [Class 2] ; Cytoplasmic [Class 3]	24.4987	22.6906	23.2795		1.80803	1.21914	-0.588891	24.9405	24.2471	24.3083	23.1016	22.9351	22.0352	23.4757	22.4791	23.8838
1477	PA2623	icd	isocitrate dehydrogenase	Cytoplasmic [Class 2] ; Outer Membrane Vesicle [Class 1] ; Cytoplasmic [Class 3]	27.1904	27.5877	27.8854		-0.397301	-0.694949	-0.297648	27.5144	26.9493	27.1076	27.4297	27.4866	27.8469	28.1209	27.2302	28.305
1478	PA2624	idh	isocitrate dehydrogenase	Outer Membrane Vesicle [Class 1] ; Unknown (This protein may have multiple localization sites) [Class 3]	22.6921	25.7674	26.422		-3.07531	-3.72993	-0.65462	23.1359	22.3406	22.5998	25.9461	25.8078	25.5483	26.6172	25.7758	26.873
1479	PA2625		conserved hypothetical protein	Cytoplasmic [Class 3]	20.3444	21.8537	21.6952		-1.50928	-1.35084	0.158443	20.7709	20.4408	19.8215	22.3563	21.8886	21.3162	21.7648	21.0399	22.281
1480	PA2626	trmU	tRNA methyltransferase	Cytoplasmic [Class 3]	20.267	23.2685	23.3005		-3.00148	-3.03351	-0.0320295	20.5895	19.8517	20.3598	23.1434	22.9852	23.6768	23.5177	22.5663	23.8174
1481	PA2627		conserved hypothetical protein	Unknown [Class 3]	20.1599	20.4529	21.0739		-0.292983	-0.913959	-0.620976	19.8107	20.5091	20.16	21.1178	19.784	20.4569	21.2844	20.5963	21.341
1482	PA2629	purB	adenylosuccinate lyase	Cytoplasmic [Class 3]	24.4936	26.2561	26.0455		-1.76244	-1.55186	0.210583	24.9242	24.2362	24.3206	26.0517	26.1523	26.5642	25.9547	25.6727	26.509
1483	PA2630		conserved hypothetical protein	Cytoplasmic [Class 1] ; Cytoplasmic [Class 3]	20.8084	23.5667	24.3421		-2.75824	-3.53366	-0.775422	21.4192	20.2463	20.7598	23.1707	23.397	24.1323	24.5856	23.6758	24.7649
1484	PA2631		probable acetyl transferase	Cytoplasmic [Class 3]	21.8427	22.2054	23.042		-0.362635	-1.19922	-0.836583	22.3321	21.0306	22.1655	22.9305	22.9058	20.7799	23.3378	21.9593	23.8287
1486	PA2633		hypothetical protein	Unknown [Class 3]	21.4843	19.976	20.2301		1.5083	1.25421	-0.254082	20.8601	21.4793	22.1136	19.0348	20.4021	20.4912	20.1567	19.6198	20.9138
1487	PA2634	aceA	isocitrate lyase AceA	Cytoplasmic [Class 2] ; Cytoplasmic [Class 3]	21.0398	23.6611	24.022		-2.6213	-2.9822	-0.3609	21.6404	20.6433	20.8356	23.7829	23.7013	23.499	24.1954	23.1004	24.7701
1488	PA2635		hypothetical protein	Unknown [Class 3]	22.7779	NaN	NaN		NaN	NaN	NaN	22.7748	22.5929	22.966	NaN	NaN	9.83583	NaN	NaN	NaN
1489	PA2637	nuoA	NADH dehydrogenase I chain A	Cytoplasmic Membrane [Class 3]	17.5985	20.0187	20.4967		-2.42019	-2.89817	-0.477981	18.3959	16.8011	NaN	22.3587	20.6036	17.0937	19.6774	19.7469	22.0657
1490	PA2638	nuoB	NADH dehydrogenase I chain B	Cytoplasmic Membrane [Class 3]	23.5687	24.328	25.0251		-0.759328	-1.45644	-0.697107	23.6661	23.452	23.5879	24.5799	24.2234	24.1808	25.1173	24.4298	25.5283
1491	PA2639	nuoD	NADH dehydrogenase I chain C,D	Cytoplasmic [Class 3]	21.1926	23.7065	24.417		-2.51387	-3.22437	-0.710501	22.2449	20.6529	20.68	23.8164	23.8053	23.4978	24.895	23.8265	24.5294
1492	PA2640	nuoE	NADH dehydrogenase I chain E	Cytoplasmic [Class 3]	23.846	23.942	24.6982		-0.0959911	-0.852147	-0.756156	23.7402	23.3357	24.4623	24.6203	23.6772	23.5286	24.6552	24.1009	25.3385
1493	PA2641	nuoF	NADH dehydrogenase I chain F	Cytoplasmic [Class 3]	22.3702	24.7532	24.8875		-2.38299	-2.51723	-0.134242	22.8309	22.0874	22.1924	24.5285	24.4798	25.2514	25.0091	24.1977	25.4556
1494	PA2642	nuoG	NADH dehydrogenase I chain G	Outer Membrane Vesicle [Class 1] ; Unknown (This protein may have multiple localization sites) [Class 3]	20.0214	23.3608	23.6092		-3.33938	-3.58786	-0.248473	20.5844	19.2248	20.255	23.2952	23.4165	23.3707	23.7327	23.1274	23.9676
1495	PA2643	nuoH	NADH dehydrogenase I chain H	Cytoplasmic Membrane [Class 3]	NaN	18.1143	18.0783		NaN	NaN	0.0360107	NaN	NaN	NaN	18.4346	18.8426	17.0658	17.7736	18.0306	18.4308
1496	PA2644	nuoI	NADH Dehydrogenase I chain I	Cytoplasmic [Class 3]	21.9625	22.911	23.6251		-0.948515	-1.66265	-0.714139	22.3242	21.7475	21.8157	23.1541	22.7488	22.83	23.6651	23.2455	23.9646
1497	PA2645	nuoJ	NADH dehydrogenase I chain J	Cytoplasmic Membrane [Class 3]	18.1836	18.7969	19.7944		-0.6133	-1.61081	-0.99751	19.1155	16.3523	19.0829	20.5971	NaN	16.9966	19.5988	20.0037	19.7805
1499	PA2650		conserved hypothetical protein	Cytoplasmic [Class 3]	17.537	20.2507	18.9321		-2.71375	-1.39516	1.3186	15.6229	18.4304	18.5576	19.9468	20.1207	20.6847	18.9071	18.09	19.7993
1500	PA2652		Chemoreceptor CtpM	Cytoplasmic Membrane [Class 3]	17.3212	18.1049	19.6037		-0.783775	-2.28258	-1.4988	18.4929	16.1974	17.2731	18.1014	18.6607	17.5526	19.6344	19.2376	19.9392
1501	PA2654	tlpQ	Chemoreceptor TlpQ	Cytoplasmic Membrane [Class 3]	16.8442	17.8657	17.9698		-1.02156	-1.12563	-0.104074	17.9636	16.0767	16.4922	18.1195	18.2167	17.2609	18.4274	17.3408	18.1412
1502	PA2657	bqsR	two-component response regulator BqsR	Cytoplasmic [Class 2] ; Cytoplasmic [Class 3]	19.2981	19.4441	19.2052		-0.14594	0.0928911	0.238831	20.3477	18.7909	18.7558	18.678	20.7046	18.9496	20.4248	16.3691	20.8217
1503	PA2658		hypothetical protein	Unknown (This protein may have multiple localization sites) [Class 3]	16.3691	17.051	16.7662		-0.681883	-0.39708	0.284803	17.7927	NaN	14.9455	16.8328	NaN	17.2692	17.738	14.2127	18.3479
1504	PA2659		hypothetical protein	Unknown [Class 3]	22.4327	22.7478	22.2079		-0.315037	0.22485	0.539886	22.7821	22.6828	21.8332	23.217	23.0809	21.9454	22.2744	21.4001	22.9492
1505	PA2660		hypothetical protein	Cytoplasmic [Class 3]	17.9991	20.9332	20.1726		-2.93401	-2.17349	0.760525	18.2725	17.6417	18.0832	21.1808	20.8195	20.7992	20.5779	19.4387	20.5013
1506	PA2664	fhp	flavohemoprotein	Cytoplasmic [Class 3]	16.9977	NaN	26.0661		NaN	-9.06842	NaN	17.3411	17.7062	15.9457	NaN	16.7843	NaN	26.4616	24.7791	26.9575
1507	PA2665	fhpR┬á	Transcriptional activator of P. aeruginosa flavohemoglobin, FhpR	Cytoplasmic [Class 3]	14.9203	17.2066	15.2421		-2.2863	-0.32188	1.96442	16.8402	11.0792	16.8414	16.7059	17.8223	17.0915	16.2588	14.6346	14.833
1509	PA2667	mvaU	MvaU	Cytoplasmic [Class 1] ; Cytoplasmic [Class 3]	25.2722	24.827	25.7054		0.44515	-0.433211	-0.878361	25.2738	25.2689	25.2739	25.7206	25.0414	23.719	25.7507	25.1408	26.2246
1510	PA2679		hypothetical protein	Cytoplasmic [Class 3]	19.3947	18.5718	19.856		0.822931	-0.461237	-1.28417	19.259	18.69	20.2353	18.6332	19.0862	17.9961	20.304	18.7729	20.4911
1512	PA2683		probable serine/threonine dehydratase, degradative	Cytoplasmic [Class 3]	16.5353	18.3421	17.8321		-1.80676	-1.29678	0.509983	17.8803	15.209	16.5165	19.4196	16.1411	19.4655	17.718	17.7252	18.053
1513	PA2684	tse5	Tse5	Outer Membrane [Class 3]	15.0279	17.1864	17.9734		-2.15846	-2.9455	-0.787042	15.7713	14.5127	14.7997	16.9069	17.7865	16.8658	17.9048	17.6604	18.3551
1514	PA2685	vgrG4	VgrG4	Cytoplasmic [Class 3]	NaN	15.7685	14.4541		NaN	NaN	1.31437	NaN	NaN	NaN	14.8963	17.9289	14.4802	13.8715	14.2652	15.2256
1515	PA2691		conserved hypothetical protein	Cytoplasmic Membrane [Class 3]	15.854	17.6571	16.9406		-1.80304	-1.0866	0.716441	16.3382	15.1819	16.042	18.1972	15.8223	18.9517	16.1494	NaN	17.7319
1516	PA2692		probable transcriptional regulator	Cytoplasmic [Class 3]	17.5881	19.6603	19.0758		-2.07219	-1.48774	0.58445	18.2259	18.8356	15.7027	20.1565	20.1098	18.7145	18.6774	18.5048	20.0453
1517	PA2694	trx2	Trx2	Unknown [Class 3]	20.511	17.1061	NaN		3.40495	NaN	NaN	21.3953	19.7384	20.3994	17.8741	NaN	16.3381	NaN	NaN	NaN
1518	PA2698		probable hydrolase	Unknown [Class 3]	22.8992	21.1354	18.8301		1.76382	4.06915	2.30533	23.1058	22.9604	22.6315	20.7575	21.2796	21.3692	17.9441	19.0329	19.5133
1519	PA2699		hypothetical protein	Unknown [Class 3]	20.3339	17.2609	15.3418		3.07299	4.99206	1.91906	20.5585	20.324	20.1192	17.0268	17.7595	16.9965	14.0705	NaN	16.6132
1520	PA2702	tse2	Tse2	Extracellular [Class 1] ; Unknown [Class 3]	18.1622	16.8204	17.7949		1.34179	0.367301	-0.974485	18.1733	17.4138	18.8996	17.7163	17.2457	15.4992	17.6211	20.5771	15.1865
1521	PA2703	tsi2	Tsi2	Unknown [Class 3]	20.2056	19.0301	16.891		1.1755	3.3146	2.13909	21.9936	17.6625	20.9606	16.441	20.3266	20.3227	16.8021	NaN	16.9799
1522	PA2705		hypothetical protein	Cytoplasmic [Class 3]	20.1866	20.0754	19.7457		0.111128	0.440913	0.329785	20.2463	20.3833	19.9301	20.755	19.7976	19.6738	19.8196	19.0373	20.3802
1523	PA2707		hypothetical protein	Cytoplasmic [Class 3]	22.8174	22.2686	22.57		0.548818	0.247435	-0.301383	22.9052	22.9923	22.5549	22.105	22.0713	22.6296	22.8063	21.5521	23.3516
1524	PA2709	cysK	cysteine synthase A	Cytoplasmic [Class 3]	24.9497	24.5912	24.4327		0.358483	0.517008	0.158525	24.9908	25.012	24.8462	24.7189	24.7313	24.3233	24.568	23.7107	25.0193
1525	PA2713		conserved hypothetical protein	Cytoplasmic [Class 3]	18.708	17.3168	18.3846		1.39123	0.323383	-1.06784	19.3074	18.6296	18.1869	17.7566	17.3851	16.8086	NaN	17.6295	19.1397
1527	PA2717	cpo	chloroperoxidase precursor	Cytoplasmic [Class 1] ; Cytoplasmic [Class 3]	23.8275	22.9964	20.0561		0.831111	3.77138	2.94027	23.786	24.2554	23.4411	22.4637	22.2819	24.2437	19.6512	19.5048	21.0124
1528	PA2718		probable transcriptional regulator	Cytoplasmic [Class 3]	18.1304	17.4411	17.2736		0.689313	0.856858	0.167544	18.9463	17.8741	17.571	17.2305	17.6517	NaN	NaN	17.2076	17.3395
1529	PA2719		hypothetical protein	Unknown [Class 3]	19.6159	17.4974	NaN		2.1185	NaN	NaN	19.3577	19.5511	19.9389	17.6992	17.2955	NaN	NaN	16.8858	NaN
1530	PA2720		hypothetical protein	Cytoplasmic [Class 3]	19.5729	20.0899	19.784		-0.516935	-0.211011	0.305924	19.4652	19.5584	19.6952	19.8366	20.497	19.936	20.1747	18.617	20.5601
1531	PA2721		hypothetical protein	Cytoplasmic [Class 3]	20.0239	18.5236	17.1352		1.50032	2.88875	1.38843	20.3097	20.2691	19.4929	18.5953	19.3918	17.5837	16.526	16.8305	18.049
1532	PA2722		hypothetical protein	Unknown [Class 3]	16.8196	NaN	NaN		NaN	NaN	NaN	16.5179	16.9058	17.035	15.8822	NaN	NaN	NaN	NaN	NaN
1534	PA2725		probable chaperone	Cytoplasmic [Class 3]	18.1792	20.0176	19.3935		-1.83843	-1.21429	0.624139	19.7423	17.2398	17.5555	20.5578	19.8623	19.6329	19.983	18.8193	19.3782
1536	PA2727		hypothetical protein	Cytoplasmic [Class 3]	13.7832	17.4661	17.2492		-3.68292	-3.46599	0.216928	15.0428	11.2426	15.0642	17.3089	17.8408	17.2487	17.6078	17.3234	16.8164
1537	PA2728		hypothetical protein	Cytoplasmic [Class 3]	14.0318	17.6753	18.1064		-3.64356	-4.07466	-0.431101	15.4423	12.2595	14.3935	17.7883	17.565	17.6727	18.0242	17.3946	18.9005
1538	PA2729		hypothetical protein	Cytoplasmic [Class 3]	17.5338	19.4183	19.395		-1.88458	-1.86124	0.0233358	18.0103	17.3768	17.2142	18.3525	19.1712	20.7313	20.0259	19.5362	18.6229
1539	PA2730		hypothetical protein	Cytoplasmic [Class 3]	20.8321	21.3471	21.3015		-0.515024	-0.469477	0.0455468	21.4545	20.0505	20.9912	21.2659	20.8971	21.8783	21.5021	20.2142	22.1883
1540	PA2731		Uncharacterized protein	Cytoplasmic [Class 3]	20.3814	20.3043	20.1168		0.0770124	0.264546	0.187534	20.9113	20.0137	20.219	20.5171	20.0632	20.3328	20.4007	19.1888	20.7609
1541	PA2732		hypothetical protein	Cytoplasmic [Class 3]	18.3229	20.841	20.4643		-2.5181	-2.14142	0.376685	18.8994	17.8673	18.202	20.1705	21.2218	21.1308	20.5848	19.8912	20.917
1542	PA2734		hypothetical protein	Cytoplasmic [Class 3]	17.7934	21.7501	22.4117		-3.95664	-4.61826	-0.661624	18.6955	17.081	17.6037	22.1443	21.535	21.5708	22.2625	21.886	23.0865
1543	PA2735		type I HsdM methyltransferase	Cytoplasmic [Class 3]	18.6158	22.4917	22.9238		-3.8759	-4.30792	-0.432015	19.2988	18.0982	18.4505	22.5452	22.5424	22.3876	22.9417	22.2642	23.5653
1545	PA2737		conserved hypothetical protein	Unknown [Class 3]	18.8522	20.1711	21.5109		-1.31895	-2.65873	-1.33978	19.2589	18.2946	19.003	20.3278	20.5205	19.6651	21.6566	20.8294	22.0467
1546	PA2738	himA	integration host factor, alpha subunit	Cytoplasmic [Class 3]	23.3637	22.4553	22.7676		0.908456	0.59609	-0.312365	23.8402	22.7167	23.5342	22.7439	22.2154	22.4064	22.9702	22.0334	23.2994
1547	PA2739	pheT	phenylalanyl-tRNA synthetase, beta subunit	Cytoplasmic [Class 2] ; Cytoplasmic [Class 3]	21.2773	23.941	23.8685		-2.66363	-2.59116	0.0724703	22.1629	21.0071	20.662	23.7137	24.3645	23.7447	23.8412	23.3605	24.4038
1548	PA2740	pheS	phenylalanyl-tRNA synthetase, alpha-subunit	Cytoplasmic [Class 2] ; Cytoplasmic [Class 3]	23.524	25.5055	25.2133		-1.98141	-1.68926	0.292149	23.8862	23.0405	23.6454	25.4006	25.2712	25.8445	25.2708	24.5382	25.8308
1549	PA2741	rplT	50S ribosomal protein L20	Outer Membrane Vesicle [Class 1] ; Cytoplasmic [Class 3]	22.5672	25.8704	26.4379		-3.30322	-3.87073	-0.567504	23.4481	21.3537	22.8997	26.6388	25.6016	25.3707	26.3464	25.9479	27.0194
1551	PA2743	infC	translation initiation factor IF-3	Cytoplasmic [Class 1] ; Cytoplasmic [Class 2] ; Cytoplasmic [Class 3]	23.3489	24.7051	24.8448		-1.35617	-1.4959	-0.139736	24.2512	22.2951	23.5005	24.9408	24.6401	24.5343	25.0154	24.3493	25.1697
1552	PA2744	thrS	threonyl-tRNA synthetase	Cytoplasmic [Class 2] ; Cytoplasmic [Class 3]	21.3256	24.4008	24.4367		-3.07518	-3.11114	-0.0359605	21.2767	21.8573	20.8428	24.3901	24.6716	24.1406	24.6148	23.5491	25.1464
1553	PA2745		probable hydrolase	Unknown [Class 3]	18.5501	19.0304	18.5789		-0.480337	-0.0288359	0.451501	18.4056	18.8019	18.4428	19.3416	18.401	19.3488	18.3666	18.1336	19.2366
1554	PA2747		hypothetical protein	Unknown [Class 3]	18.8117	NaN	NaN		NaN	NaN	NaN	18.2408	19.9802	18.2141	NaN	18.0021	NaN	NaN	NaN	NaN
1556	PA2750		hypothetical protein	Unknown [Class 3]	18.0589	18.9847	19.5612		-0.925817	-1.50234	-0.576525	17.4032	18.7998	17.9736	20.1645	18.738	18.0516	19.2196	19.0467	20.4174
1557	PA2753		hypothetical protein	Cytoplasmic [Class 3]	16.7786	18.5339	19.5362		-1.75528	-2.75759	-1.00231	16.9512	16.7748	16.6098	18.5855	19.2628	17.7533	19.114	18.6506	20.844
1558	PA2754		conserved hypothetical protein	Unknown [Class 3]	23.693	22.7066	24.9111		0.986421	-1.21812	-2.20454	24.9199	23.5349	22.6242	22.7079	22.4858	22.926	25.3883	24.458	24.8871
1559	PA2755	eco	ecotin precursor	Periplasmic [Class 2] ; Extracellular [Class 1] ; Periplasmic [Class 3]	22.3364	22.3273	23.2375		0.00910441	-0.901122	-0.910226	22.6385	22.133	22.2377	22.7639	22.9027	21.3152	23.1874	22.3248	24.2004
1560	PA2760	oprQ	OprQ	Outer Membrane [Class 1] ; Outer Membrane Vesicle [Class 1] ; Outer Membrane [Class 3]	22.2367	25.4783	21.7883		-3.24158	0.448366	3.68995	22.5766	21.8841	22.2494	25.518	25.0712	25.8456	21.594	21.1108	22.6601
1561	PA2762		hypothetical protein	Unknown [Class 3]	14.6637	14.9789	15.4441		-0.315189	-0.780423	-0.465233	15.8578	15.7519	12.3814	15.2701	NaN	14.6876	15.4338	NaN	15.4544
1562	PA2764		hypothetical protein	Cytoplasmic [Class 1] ; Cytoplasmic [Class 3]	24.2798	22.8254	20.516		1.45436	3.76382	2.30946	24.2559	24.1557	24.4277	23.3411	22.8143	22.3208	20.8248	19.0484	21.6747
1563	PA2765		hypothetical protein	Unknown [Class 3]	23.6611	24.0569	24.5446		-0.395789	-0.883524	-0.487734	24.1006	23.4134	23.4692	24.3185	23.8122	24.0399	24.7174	23.6595	25.2569
1564	PA2766		probable transcriptional regulator	Cytoplasmic [Class 3]	18.7657	17.214	16.4152		1.55172	2.35051	0.798793	19.7587	18.3311	18.2073	18.3544	16.6124	16.6752	16.9698	15.3963	16.8795
1565	PA2770		hypothetical protein	Cytoplasmic [Class 3]	22.3717	23.8769	23.7394		-1.50523	-1.36776	0.13747	21.826	22.8193	22.4697	23.8839	23.8566	23.8901	23.7074	23.1097	24.4012
1566	PA2771		diguanylate cyclase with a self-blocked I-site, Dcsbis	Cytoplasmic Membrane [Class 3]	17.3429	NaN	NaN		NaN	NaN	NaN	19.0832	15.7181	17.2273	NaN	NaN	NaN	NaN	13.2862	NaN
1567	PA2774	tse4	Tse4	Cytoplasmic Membrane [Class 3]	20.2285	20.7752	20.3191		-0.546717	-0.0905914	0.456126	20.4907	20.1055	20.0894	20.8743	20.1393	21.3121	20.5519	19.71	20.6955
1568	PA2776	pauB3	FAD-dependent oxidoreductase	Cytoplasmic [Class 3]	13.2696	18.7249	21.5381		-5.4553	-8.26849	-2.81319	13.81	13.0672	12.9316	18.6866	18.5617	18.9263	21.2408	20.7648	22.6086
1569	PA2781		hypothetical protein	Unknown [Class 3]	20.277	18.308	16.9939		1.96903	3.28317	1.31413	20.3954	19.7599	20.6758	18.5476	18.3848	17.9916	15.8591	17.4862	17.6363
1570	PA2787	cpg2	carboxypeptidase G2 precursor	Unknown (This protein may have multiple localization sites) [Class 3]	18.57	NaN	NaN		NaN	NaN	NaN	18.332	18.7555	18.6226	NaN	NaN	NaN	NaN	NaN	NaN
1571	PA2788		Chemoreceptor McpN	Cytoplasmic Membrane [Class 2] ; Outer Membrane [Class 3]	17.4213	17.8554	20.6366		-0.434071	-3.2153	-2.78123	17.633	17.1098	17.5212	19.2544	15.1358	19.176	20.8952	21.1829	19.8318
1572	PA2792		hypothetical protein	Unknown [Class 3]	NaN	17.701	NaN		NaN	NaN	NaN	18.9599	NaN	NaN	19.0715	17.3437	16.6878	16.9365	NaN	NaN
1574	PA2795	dusA	dihydrouridine synthase A	Cytoplasmic [Class 3]	NaN	17.2964	19.7319		NaN	NaN	-2.43554	NaN	NaN	NaN	17.0201	18.2466	16.6224	19.4328	20.5631	19.1998
1575	PA2796	tal	transaldolase	Cytoplasmic [Class 3]	25.4695	24.9979	25.1034		0.471568	0.366038	-0.10553	25.5411	25.2973	25.57	25.0852	24.9723	24.9362	25.1073	24.6904	25.5126
1576	PA2797		hypothetical protein	Cytoplasmic [Class 3]	21.498	22.1217	21.8071		-0.623702	-0.309076	0.314627	21.7195	21.2964	21.4781	22.3183	22.607	21.4399	21.8312	21.2685	22.3215
1577	PA2798		probable two-component response regulator	Cytoplasmic [Class 3]	21.8473	23.1193	22.5817		-1.27202	-0.734397	0.537624	22.1249	21.6183	21.7987	22.8687	22.3636	24.1257	23.3429	21.0396	23.3627
1578	PA2799		hypothetical protein	Cytoplasmic [Class 3]	19.3469	17.5701	16.0946		1.77688	3.25231	1.47542	19.6639	19.2018	19.175	18.8853	18.0985	15.7264	15.8267	NaN	16.3626
1579	PA2800	vacJ	VacJ	Outer Membrane Vesicle [Class 1] ; Outer Membrane [Class 3]	19.5427	21.1931	20.0098		-1.65046	-0.467166	1.1833	19.9021	19.1292	19.5967	21.5031	20.5531	21.5231	20.1085	19.3	20.621
1580	PA2801		hypothetical protein	Cytoplasmic [Class 3]	17.0528	17.6575	20.6927		-0.604686	-3.63988	-3.03519	17.3757	14.9796	18.8031	19.1936	17.7618	16.017	22.2671	19.7642	20.0467
1581	PA2802		probable transcriptional regulator	Cytoplasmic [Class 3]	17.621	19.2205	17.9167		-1.59947	-0.2957	1.30376	16.6485	18.2369	17.9776	20.1598	18.2046	19.297	18.4116	16.2553	19.0832
1582	PA2803		hypothetical protein	Cytoplasmic [Class 3]	20.7311	NaN	NaN		NaN	NaN	NaN	20.0208	21.8018	20.3707	NaN	NaN	18.9713	NaN	NaN	18.0493
1583	PA2804		hypothetical protein	Cytoplasmic [Class 3]	23.6421	NaN	NaN		NaN	NaN	NaN	23.9983	23.364	23.5638	NaN	NaN	NaN	NaN	NaN	NaN
1584	PA2805		hypothetical protein	Unknown [Class 3]	21.5497	20.651	20.7123		0.898713	0.837388	-0.0613251	21.8557	21.8634	20.93	21.679	20.6644	19.6096	20.9369	19.2774	21.9226
1585	PA2806		conserved hypothetical protein	Cytoplasmic [Class 3]	20.7564	22.2511	21.6546		-1.49472	-0.898242	0.596477	21.2011	21.0126	20.0555	22.4078	22.1953	22.1501	21.6164	20.8564	22.4911
1586	PA2807		hypothetical protein	Unknown [Class 3]	23.0926	22.8097	20.965		0.282949	2.12766	1.84471	23.1004	22.8874	23.2901	23.1406	22.65	22.6384	20.8151	20.4481	21.6317
1587	PA2809	copR	two-component response regulator, CopR	Cytoplasmic [Class 2] ; Cytoplasmic [Class 3]	22.3972	22.0398	16.7253		0.357369	5.6719	5.31453	22.8601	22.101	22.2305	22.0184	22.0174	22.0837	17.0216	15.783	17.3712
1588	PA2812		probable ATP-binding component of ABC transporter	Cytoplasmic Membrane [Class 2] ; Cytoplasmic Membrane [Class 3]	21.0276	20.874	20.6081		0.153657	0.419553	0.265896	21.3395	20.8168	20.9267	21.2372	20.6164	20.7684	20.6274	19.731	21.4659
1589	PA2813		probable glutathione S-transferase	Cytoplasmic [Class 3]	21.1693	20.702	20.2902		0.4673	0.879077	0.411777	21.757	20.8376	20.9133	20.8448	20.5783	20.6829	20.4855	19.641	20.7441
1591	PA2815		probable acyl-CoA dehydrogenase	Outer Membrane Vesicle [Class 1] ; Cytoplasmic Membrane [Class 3]	19.0226	15.0565	16.1338		3.96605	2.8888	-1.07726	19.1121	17.8294	20.1263	13.7018	15.2268	16.241	15.3182	14.3554	18.7279
1592	PA2816		hypothetical protein	Unknown [Class 3]	17.0759	NaN	NaN		NaN	NaN	NaN	17.3608	18.1941	15.6727	NaN	16.2087	NaN	NaN	NaN	18.7249
1593	PA2817		hypothetical protein	Cytoplasmic [Class 3]	21.7443	22.8681	23.6156		-1.12381	-1.8713	-0.747483	22.0941	21.5329	21.6059	22.9939	23.3008	22.3098	23.7164	22.8735	24.257
1595	PA2821		probable glutathione S-transferase	Cytoplasmic [Class 3]	22.662	20.3133	20.1371		2.34869	2.52492	0.176234	22.9487	22.2992	22.7382	20.7719	20.1859	19.9822	20.7561	18.5731	21.0822
1596	PA2822		conserved hypothetical protein	Unknown [Class 3]	19.7333	20.4206	20.4907		-0.687306	-0.757361	-0.070055	20.0807	19.3261	19.7931	20.5174	20.6001	20.1443	20.6444	19.668	21.1596
1597	PA2823		conserved hypothetical protein	Cytoplasmic [Class 3]	22.9252	24.3052	23.5996		-1.37996	-0.674333	0.705626	23.1812	22.6638	22.9307	24.3395	23.9664	24.6097	23.8861	22.8269	24.0856
1598	PA2825	ospR	OspR	Cytoplasmic [Class 3]	17.8097	17.9746	18.1308		-0.164885	-0.321161	-0.156276	18.8002	17.1903	17.4385	18.3019	18.026	17.5957	18.1073	17.3333	18.9519
1599	PA2826		probable glutathione peroxidase	Cytoplasmic [Class 3]	22.8156	22.1831	22.4681		0.632541	0.347464	-0.285077	23.19	22.2772	22.9796	22.8133	22.1467	21.5892	22.7824	21.6358	22.9862
1600	PA2827		conserved hypothetical protein	Cytoplasmic [Class 3]	19.9777	20.0233	21.163		-0.045627	-1.18534	-1.13972	19.7603	20.3539	19.8189	20.3753	20.3612	19.3334	21.6727	19.8696	21.9469
1601	PA2828		probable aminotransferase	Cytoplasmic [Class 3]	20.7099	23.9694	23.4529		-3.2595	-2.74301	0.51649	20.5914	20.3151	21.2232	24.0548	23.6741	24.1793	23.8389	22.7605	23.7593
1602	PA2829		hypothetical protein	Unknown [Class 3]	19.1986	20.1508	19.7977		-0.952224	-0.599173	0.353051	19.556	18.8321	19.2076	20.9605	19.7122	19.7797	19.8052	19.0671	20.5209
1603	PA2830	htpX	heat shock protein HtpX	Outer Membrane Vesicle [Class 1] ; Cytoplasmic Membrane [Class 3]	18.5889	20.7133	20.9099		-2.12438	-2.32096	-0.196583	20.0988	17.0943	18.5737	20.8831	20.6216	20.6353	20.8311	20.7604	21.1382
1604	PA2831		conserved hypothetical protein	Cytoplasmic [Class 3]	22.6775	23.7674	23.5064		-1.08988	-0.828887	0.26099	22.9177	22.5344	22.5804	23.657	23.4852	24.16	23.5792	22.922	24.0179
1605	PA2832	tpm	thiopurine methyltransferase	Cytoplasmic [Class 3]	20.5947	18.9477	21.0014		1.64704	-0.406609	-2.05365	21.6456	19.5655	20.5731	17.5496	19.4542	19.8393	21.7973	19.5583	21.6486
1606	PA2833		conserved hypothetical protein	Cytoplasmic [Class 3]	16.9113	16.0288	16.7585		0.882461	0.152761	-0.7297	17.2077	16.8202	16.7059	17.6706	14.387	NaN	16.8724	16.6446	NaN
1607	PA2834		probable transcriptional regulator	Cytoplasmic [Class 2] ; Cytoplasmic [Class 3]	14.4124	17.9956	17.4528		-3.58319	-3.04039	0.5428	14.8507	NaN	13.9741	18.1733	18.034	17.7794	17.3261	16.3206	18.7115
1609	PA2840		probable ATP-dependent RNA helicase	Outer Membrane Vesicle [Class 1] ; Cytoplasmic [Class 3]	16.0983	22.3943	23.346		-6.29601	-7.24769	-0.951679	17.2628	16.2533	14.7788	22.3801	22.5454	22.2574	23.4822	22.6657	23.89
1610	PA2841		probable enoyl-CoA hydratase/isomerase	Cytoplasmic [Class 3]	21.3908	19.563	20.5591		1.82777	0.831721	-0.996047	21.7758	20.7332	21.6633	19.4245	19.9146	19.3499	22.0889	19.2198	20.3685
1611	PA2843		probable aldolase	Cytoplasmic [Class 3]	18.3722	20.9412	20.9942		-2.56908	-2.62202	-0.0529448	19.1267	17.5498	18.4399	20.7678	20.6264	21.4295	21.4767	20.426	21.0798
1613	PA2849	ohrR	OhrR	Cytoplasmic [Class 3]	19.7958	20.2144	20.3018		-0.418644	-0.505992	-0.0873477	19.8539	19.9987	19.5348	20.2192	20.624	19.8002	19.1082	20.3189	21.4782
1614	PA2850	ohr	organic hydroperoxide resistance protein	Cytoplasmic [Class 1] ; Cytoplasmic [Class 3]	22.5008	22.6399	22.6569		-0.139153	-0.156116	-0.016964	22.7617	22.5495	22.1912	23.2953	22.5717	22.0528	22.5613	22.351	23.0584
1615	PA2851	efp	translation elongation factor P	Cytoplasmic [Class 3]	26.7148	27.7425	27.9155		-1.02767	-1.20066	-0.172993	26.9214	26.6655	26.5576	27.896	27.6062	27.7253	28.1152	27.1876	28.4437
1616	PA2852	earP	EarP	Cytoplasmic [Class 3]	15.7833	16.5622	18.0215		-0.778908	-2.23816	-1.45925	16.4544	14.5628	16.3328	17.0671	16.0574	NaN	17.781	NaN	18.262
1617	PA2853	oprI	Outer membrane lipoprotein OprI precursor	Outer Membrane [Class 1] ; Outer Membrane Vesicle [Class 1] ; Outer Membrane [Class 3]	25.9866	26.1176	26.6376		-0.131021	-0.650997	-0.519976	25.4833	25.6752	26.8013	26.4959	26.1933	25.6637	26.3698	26.1208	27.4223
1618	PA2854		putative L,D-transpeptidase	Periplasmic [Class 1] ; Unknown [Class 3]	23.8079	24.3113	23.3853		-0.503433	0.422637	0.926071	23.7006	23.7779	23.9452	24.4544	24.3285	24.151	23.5648	22.6083	23.9827
1619	PA2856	tesA	lysophospholipase A	Periplasmic [Class 2] ; Periplasmic [Class 1] ; Unknown (This protein may have multiple localization sites) [Class 3]	22.1901	21.0897	21.8298		1.10044	0.360372	-0.740071	22.0042	22.049	22.5172	21.2079	21.4218	20.6394	22.259	21.3207	21.9096
1620	PA2857		probable ATP-binding component of ABC transporter	Cytoplasmic Membrane [Class 3]	21.7689	21.649	21.4857		0.119886	0.283239	0.163354	22.0809	22.266	20.9599	21.5919	21.8958	21.4594	21.3211	21.2804	21.8556
1621	PA2858		conserved hypothetical protein	Cytoplasmic Membrane [Class 3]	NaN	NaN	17.1119		NaN	NaN	NaN	NaN	NaN	NaN	NaN	NaN	NaN	17.2823	NaN	16.9416
1622	PA2859	greB	transcription elongation factor GreB	Cytoplasmic [Class 3]	20.2441	21.3308	20.7963		-1.0867	-0.552207	0.534492	20.9137	19.6397	20.1789	20.7507	22.4829	20.7588	20.986	20.0876	21.3153
1623	PA2866	mttC	secretion protein MttC	Cytoplasmic [Class 3]	18.6022	18.5907	19.3019		0.0114841	-0.699696	-0.71118	17.9019	18.7874	19.1172	18.4407	19.0539	18.2774	19.8528	17.8241	20.2287
1624	PA2867		Chemoreceptor (small unknown LBD)	Cytoplasmic Membrane [Class 3]	14.8621	18.6448	17.9684		-3.78274	-3.10633	0.676406	15.8356	13.8886	NaN	18.5138	18.3951	19.0256	18.0247	17.229	18.6515
1626	PA2871		hypothetical protein	Unknown [Class 3]	22.7365	22.1685	21.9557		0.568041	0.780822	0.212781	22.6471	22.7597	22.8028	22.1585	22.2414	22.1056	22.2411	20.8079	22.8181
1627	PA2875		conserved hypothetical protein	Cytoplasmic [Class 3]	17.9375	18.2726	18.8318		-0.335137	-0.894297	-0.55916	17.8787	18.3323	17.6014	18.2199	18.1345	18.4634	19.1859	17.2706	20.0389
1628	PA2876	pyrF	orotidine 5'-phosphate decarboxylase	Cytoplasmic [Class 3]	21.9161	23.0003	23.2915		-1.08424	-1.37544	-0.291202	22.2572	21.2899	22.2012	23.3351	22.8301	22.8358	23.5847	22.614	23.6758
1629	PA2877		probable transcriptional regulator	Cytoplasmic [Class 2] ; Cytoplasmic [Class 3]	18.6786	17.6206	17.962		1.05805	0.716654	-0.341399	18.4657	18.3667	19.2035	18.3523	17.6934	16.816	17.1702	18.6725	18.0432
1630	PA2879		probable transcriptional regulator	Cytoplasmic [Class 3]	19.2089	16.1207	NaN		3.08818	NaN	NaN	19.3072	19.1132	19.2062	16.1452	16.3076	15.9093	NaN	NaN	15.1002
1631	PA2881		probable two-component response regulator	Cytoplasmic [Class 3]	24.895	NaN	NaN		NaN	NaN	NaN	24.758	24.9139	25.0132	NaN	NaN	NaN	NaN	NaN	NaN
1632	PA2882		probable two-component sensor	Cytoplasmic Membrane [Class 3]	20.1516	NaN	15.8218		NaN	4.32985	NaN	20.4256	20.0261	20.0032	NaN	NaN	15.8482	NaN	16.5198	15.1237
1634	PA2885	atuR	putative repressor of atu genes	Unknown [Class 3]	19.0065	19.6636	20.4233		-0.657055	-1.41675	-0.759696	20.3219	18.7088	17.9889	19.7197	18.818	20.4531	20.1318	NaN	20.7147
1635	PA2887	atuB	AtuB	Cytoplasmic [Class 2] ; Cytoplasmic [Class 3]	17.4633	17.9397	18.5422		-0.476386	-1.07886	-0.602474	16.7353	18.2342	17.4205	17.7992	18.114	17.906	18.0472	NaN	19.0372
1636	PA2889	atuD	citronellyl-CoA dehydrogenase, AtuD	Cytoplasmic [Class 1] ; Cytoplasmic [Class 3]	16.0199	18.2199	NaN		-2.20001	NaN	NaN	NaN	16.2894	15.7503	19.1277	17.1605	18.3713	NaN	NaN	17.6089
1637	PA2891	atuF	geranyl-CoA carboxylase, alpha-subunit (biotin-containing)	Cytoplasmic [Class 1] ; Cytoplasmic [Class 3]	14.3303	16.403	19.1847		-2.07272	-4.8544	-2.78168	15.6597	12.8798	14.4513	14.2935	16.3912	18.5244	19.7886	17.2322	20.5333
1638	PA2893	atuH	putative very-long chain acyl-CoA synthetase	Cytoplasmic [Class 3]	16.6897	16.5506	17.0933		0.13909	-0.403608	-0.542698	NaN	16.4432	16.9363	14.2043	18.1015	17.3461	16.9018	16.5631	17.8151
1639	PA2895	sbrR	SbrR	Cytoplasmic Membrane [Class 3]	17.7022	16.2706	NaN		1.43162	NaN	NaN	17.2111	NaN	18.1934	16.1849	16.1811	16.4458	NaN	15.8368	NaN
1640	PA2896	sbrI	SbrI	Cytoplasmic Membrane [Class 3]	19.4615	19.4295	19.8882		0.0319379	-0.426696	-0.458634	19.6407	19.3442	19.3996	19.2943	19.4321	19.5623	20.1267	19.1757	20.3622
1641	PA2897		probable transcriptional regulator	Cytoplasmic [Class 3]	NaN	18.0031	17.7989		NaN	NaN	0.204194	NaN	NaN	NaN	NaN	17.6005	18.4057	17.6452	16.4099	19.3416
1642	PA2899	atvR	atypical virulence-related response regulator AtvR	Cytoplasmic [Class 3]	18.3409	16.8128	18.6817		1.52813	-0.340752	-1.86888	18.2665	18.4154	NaN	16.734	16.8917	NaN	18.4645	18.8356	18.745
1643	PA2900		probable outer membrane protein precursor	Outer Membrane Vesicle [Class 1] ; Outer Membrane [Class 3]	17.4613	19.5429	17.3431		-2.08165	0.118181	2.19983	17.5744	17.2295	17.5798	20.2041	19.1853	19.2394	16.8441	17.427	17.7581
1644	PA2901		hypothetical protein	Unknown [Class 3]	17.0608	18.9565	18.0022		-1.89571	-0.941368	0.954341	18.2118	NaN	15.9099	18.693	20.0499	18.1268	17.932	17.3115	18.7632
1645	PA2902		hypothetical protein	Unknown [Class 3]	20.2316	20.6024	19.6421		-0.370715	0.589551	0.960266	20.7903	19.6148	20.2897	20.1075	20.9096	20.7899	18.4752	19.2941	21.157
1646	PA2903	cobJ	precorrin-3 methylase CobJ	Cytoplasmic [Class 3]	14.0266	18.9363	19.4224		-4.90966	-5.39576	-0.486107	14.725	13.5158	13.839	19.1078	19.2363	18.4648	19.08	18.7364	20.4507
1647	PA2904	cobI	precorrin-2 methyltransferase CobI	Cytoplasmic [Class 3]	18.5417	20.7681	20.6963		-2.22646	-2.15464	0.071818	19.4791	18.3653	17.7806	20.9365	20.8424	20.5254	20.8962	19.4485	21.7442
1648	PA2905	cobH	precorrin isomerase CobH	Cytoplasmic [Class 3]	18.381	20.6437	20.3089		-2.26278	-1.92795	0.334836	19.6899	19.0833	16.3697	20.5094	20.5977	20.8242	19.3927	20.5345	20.9996
1650	PA2907	cobL	precorrin-6y-dependent methyltransferase CobL	Cytoplasmic [Class 3]	15.6032	18.8915	18.4231		-3.28835	-2.81993	0.468416	15.6899	NaN	15.5165	18.7439	18.5232	19.4075	17.9248	17.8454	19.4991
1651	PA2909		hypothetical protein	Cytoplasmic [Class 3]	20.1961	17.5442	18.2165		2.65186	1.97959	-0.672265	19.7583	19.9446	20.8853	20.0588	NaN	15.0297	NaN	19.1346	17.2984
1652	PA2911		probable TonB-dependent receptor	Outer Membrane [Class 2] ; Outer Membrane [Class 3]	12.6199	16.1937	NaN		-3.57382	NaN	NaN	11.3968	14.4892	11.9737	16.9676	15.4221	16.1913	NaN	NaN	NaN
1653	PA2913		hypothetical protein	Periplasmic [Class 1] ; Unknown (This protein may have multiple localization sites) [Class 3]	17.2293	17.1263	17.147		0.102958	0.0822589	-0.0206992	17.7358	16.9976	16.9545	16.8639	NaN	17.3888	18.2353	14.6244	18.5813
1654	PA2915		hypothetical protein	Cytoplasmic [Class 3]	19.122	18.7559	18.0608		0.366072	1.0612	0.695124	18.7434	19.1181	19.5045	19.2289	18.5818	18.457	17.2317	17.799	19.1517
1655	PA2918		probable short-chain dehydrogenase	Cytoplasmic [Class 2] ; Cytoplasmic [Class 3]	22.0676	20.0677	NaN		1.9999	NaN	NaN	22.2106	21.9062	22.0861	20.4265	20.211	19.5656	NaN	NaN	NaN
1657	PA2921		probable transcriptional regulator	Cytoplasmic [Class 3]	NaN	17.043	NaN		NaN	NaN	NaN	NaN	NaN	NaN	18.3888	16.6861	16.0543	NaN	NaN	NaN
1659	PA2931	cifR	CifR	Cytoplasmic [Class 3]	17.7344	17.8539	17.8684		-0.119485	-0.133962	-0.0144768	17.8738	16.5608	18.7687	18.521	17.3022	17.7385	17.9957	17.992	17.6175
1661	PA2939		probable aminopeptidase	Extracellular [Class 1] ; Extracellular [Class 3]	21.3448	NaN	NaN		NaN	NaN	NaN	21.6006	20.8802	21.5536	NaN	NaN	NaN	NaN	NaN	NaN
1663	PA2942		probable magnesium chelatase	Cytoplasmic [Class 3]	18.1929	20.6534	20.1154		-2.46045	-1.92249	0.537963	19.3018	16.4883	18.7886	21.2534	20.0817	20.625	20.419	19.185	20.7423
1664	PA2943		phospho-2-dehydro-3-deoxyheptonate aldolase	Cytoplasmic [Class 3]	NaN	18.6279	15.25		NaN	NaN	3.3779	NaN	NaN	NaN	18.8137	18.7923	18.2776	15.3325	14.6936	15.7238
1665	PA2944	cobN	cobalamin biosynthetic protein CobN	Cytoplasmic [Class 3]	13.7275	17.0114	15.1003		-3.28395	-1.37278	1.91117	12.2134	NaN	15.2416	18.8984	16.6507	15.4851	15.4299	14.9423	14.9286
1666	PA2945		conserved hypothetical protein	Cytoplasmic [Class 3]	21.3761	23.5008	23.4703		-2.12463	-2.09411	0.0305188	21.7842	21.0164	21.3279	23.2057	23.2617	24.035	23.7363	22.9738	23.7006
1668	PA2948	cobM	precorrin-3 methylase	Cytoplasmic [Class 3]	16.9631	NaN	NaN		NaN	NaN	NaN	17.3318	17.085	16.4726	NaN	NaN	18.3515	NaN	NaN	NaN
1669	PA2950	fabV	FabV	Cytoplasmic [Class 3]	25.0016	26.3574	25.9889		-1.35581	-0.987264	0.368545	25.0047	25.0023	24.9979	26.3071	26.2947	26.4705	25.959	25.5099	26.4978
1670	PA2951	etfA	electron transfer flavoprotein alpha-subunit	Periplasmic [Class 1] ; Unknown [Class 3]	27.7778	28.0956	27.8173		-0.317827	-0.0394847	0.278342	28.0304	27.6056	27.6973	28.3261	27.9731	27.9876	27.983	27.0983	28.3705
1671	PA2952	etfB	electron transfer flavoprotein beta-subunit	Outer Membrane Vesicle [Class 1] ; Unknown [Class 3]	27.8192	28.3383	28.0335		-0.519155	-0.214329	0.304825	27.9145	27.7169	27.826	28.2941	28.1901	28.5307	28.0952	27.5317	28.4735
1672	PA2953		electron transfer flavoprotein-ubiquinone oxidoreductase	Outer Membrane Vesicle [Class 1] ; Cytoplasmic [Class 3]	23.0671	25.0348	24.1215		-1.96768	-1.05432	0.91336	23.3367	22.7527	23.112	25.0967	25.1075	24.9002	24.1049	23.4849	24.7746
1673	PA2954		hypothetical protein	Cytoplasmic [Class 3]	19.8105	20.0067	19.5718		-0.196262	0.238618	0.434879	20.2008	20.1134	19.1172	20.2449	19.4977	20.2775	19.417	18.7616	20.5369
1675	PA2956		conserved hypothetical protein	Cytoplasmic [Class 3]	18.166	18.8369	17.455		-0.670977	0.710916	1.38189	19.0044	17.6345	17.859	19.2781	18.4126	18.8201	17.5025	16.0734	18.7893
1676	PA2957		probable transcriptional regulator	Cytoplasmic [Class 3]	23.8558	24.6702	24.7551		-0.814376	-0.899282	-0.0849069	23.8458	23.7457	23.976	24.8516	24.4532	24.7058	25.0434	23.695	25.527
1677	PA2958		hypothetical protein	Cytoplasmic [Class 3]	18.7423	18.9879	17.1032		-0.245583	1.63909	1.88467	19.0115	18.5295	18.686	18.7465	NaN	19.2293	16.2123	17.9551	17.1423
1678	PA2959		conserved hypothetical protein	Cytoplasmic [Class 3]	21.2666	21.8779	22.3512		-0.611333	-1.08459	-0.47326	21.3244	21.2136	21.2617	21.8386	21.735	22.0602	22.5385	21.1129	23.4021
1679	PA2960	pilZ	type 4 fimbrial biogenesis protein PilZ	Unknown [Class 3]	20.8323	20.7795	21.1474		0.0528399	-0.315118	-0.367957	21.4313	20.2575	20.8081	20.6635	21.2661	20.4088	21.4027	20.1069	21.9328
1680	PA2961	holB	DNA polymerase III, delta prime subunit	Cytoplasmic [Class 3]	18.3951	19.1433	19.3078		-0.748154	-0.912723	-0.164569	18.6499	17.857	18.6784	19.5859	17.8625	19.9813	19.3168	18.2177	20.3889
1681	PA2962	tmk	thymidylate kinase	Cytoplasmic [Class 3]	21.5118	21.534	21.8752		-0.0221837	-0.363351	-0.341167	22.4904	21.127	20.9182	21.8084	21.2953	21.4983	21.7932	21.3663	22.466
1682	PA2963		conserved hypothetical protein	Cytoplasmic [Class 3]	17.159	18.1786	17.8752		-1.01969	-0.71622	0.303468	16.1208	18.5598	16.7963	18.5862	17.7711	NaN	17.6934	16.8924	19.0397
1683	PA2964	pabC	4-amino-4-deoxychorismate lyase	Cytoplasmic [Class 3]	18.2618	18.9812	18.2213		-0.719464	0.0404698	0.759934	18.0418	18.512	18.2315	19.4481	18.9464	18.5492	19.1288	15.7823	19.7529
1684	PA2965	fabF1	beta-ketoacyl-acyl carrier protein synthase II	Cytoplasmic [Class 2] ; Cytoplasmic [Class 3]	23.5512	25.3401	25.2982		-1.78886	-1.74699	0.0418631	24.492	22.8218	23.3399	25.1391	24.9319	25.9492	25.4921	24.7837	25.6189
1685	PA2966	acpP	acyl carrier protein	Cytoplasmic [Class 3]	29.0012	29.1637	29.532		-0.16251	-0.530847	-0.368337	29.2892	28.6226	29.0917	29.5933	29.375	28.5228	29.8841	29.8639	28.848
1686	PA2967	fabG	3-oxoacyl-[acyl-carrier-protein] reductase	Cytoplasmic [Class 2] ; Periplasmic [Class 1] ; Cytoplasmic [Class 3]	26.5334	27.2542	27.1355		-0.720837	-0.602133	0.118704	26.8772	26.1409	26.582	27.3235	27.2288	27.2104	27.2229	26.6017	27.582
1687	PA2968	fabD	malonyl-CoA-[acyl-carrier-protein] transacylase	Cytoplasmic [Class 3]	25.2987	26.5513	26.3063		-1.25256	-1.0076	0.244965	25.5767	25.0793	25.2401	26.8008	26.3206	26.5324	26.5902	25.694	26.6346
1688	PA2969	plsX	fatty acid biosynthesis protein PlsX	Cytoplasmic [Class 3]	NaN	17.7628	17.2626		NaN	NaN	0.500145	NaN	NaN	NaN	16.0191	19.4218	17.8474	18.4463	NaN	16.079
1689	PA2970	rpmF	50S ribosomal protein L32	Cytoplasmic [Class 3]	24.0861	25.0434	25.8189		-0.957264	-1.73273	-0.775467	24.6951	23.8606	23.7027	25.2249	25.04	24.8653	26.3063	25.2887	25.8615
1690	PA2971		conserved hypothetical protein	Cytoplasmic [Class 3]	20.9144	22.0596	22.1438		-1.14516	-1.22932	-0.0841662	21.094	20.4147	21.2346	22.44	21.8116	21.9272	22.0531	21.5857	22.7925
1691	PA2972		conserved hypothetical protein	Cytoplasmic [Class 3]	20.818	21.2794	20.9945		-0.461472	-0.176509	0.284964	21.172	20.9655	20.3164	21.9667	21.1882	20.6835	21.2892	20.5372	21.1571
1692	PA2973		probable peptidase	Outer Membrane Vesicle [Class 1] ; Cytoplasmic Membrane [Class 3]	18.5584	21.4435	20.7366		-2.88508	-2.17811	0.706965	18.5646	18.8776	18.2331	21.8953	21.2345	21.2008	20.6034	20.289	21.3173
1693	PA2974		probable hydrolase	Cytoplasmic [Class 3]	15.839	20.2828	20.6198		-4.44381	-4.78079	-0.336981	16.0936	15.5843	NaN	20.2334	19.9327	20.6823	20.9877	19.7777	21.0938
1694	PA2975	rluC	ribosomal large subunit pseudouridine synthase C	Cytoplasmic [Class 3]	17.8723	21.8274	21.2208		-3.95511	-3.34853	0.606584	NaN	18.6794	17.0652	22.2339	21.6499	21.5986	21.6705	20.2329	21.7591
1695	PA2976	rne	ribonuclease E	Outer Membrane Vesicle [Class 1] ; Cytoplasmic [Class 3]	22.0319	25.1543	25.1322		-3.12237	-3.10024	0.0221291	22.8319	20.7525	22.5114	24.8213	25.2509	25.3907	25.3388	24.8571	25.2006
1696	PA2977	murB	UDP-N-acetylpyruvoylglucosamine reductase	Cytoplasmic [Class 3]	19.0953	21.2399	21.3338		-2.14456	-2.23844	-0.0938816	19.4086	19.033	18.8444	21.3864	20.7266	21.6068	20.8255	21.2911	21.8848
1697	PA2978	ptpA	phosphotyrosine protein phosphatase	Cytoplasmic [Class 3]	19.1926	21.1081	20.3275		-1.91551	-1.13488	0.780629	20.2031	19.0024	18.3723	21.6453	21.3898	20.2893	19.5091	19.4341	22.0393
1698	PA2979	kdsB	3-deoxy-manno-octulosonate cytidylyltransferase	Cytoplasmic [Class 3]	22.0303	22.9426	23.0523		-0.912287	-1.02197	-0.109683	22.2065	22.1696	21.7149	23.3877	22.6092	22.831	23.2186	22.2722	23.6661
1699	PA2980		conserved hypothetical protein	Unknown [Class 3]	21.9238	22.0303	22.3439		-0.106494	-0.420106	-0.313613	22.5856	22.3297	20.856	22.7515	22.0418	21.2974	22.6964	21.241	23.0942
1700	PA2981	lpxK	tetraacyldisaccharide 4*-kinase	Cytoplasmic [Class 3]	NaN	NaN	19.1071		NaN	NaN	NaN	NaN	NaN	15.7292	16.8481	NaN	NaN	18.7025	19.5249	19.0939
1701	PA2982		conserved hypothetical protein	Unknown [Class 3]	NaN	18.0157	18.7223		NaN	NaN	-0.706575	15.9763	NaN	NaN	18.7305	18.3488	16.9679	18.4306	18.1636	19.5728
1702	PA2983		probable tolQ-type transport protein	Outer Membrane Vesicle [Class 1] ; Cytoplasmic Membrane [Class 3]	18.0104	19.4976	20.1513		-1.48717	-2.14081	-0.65364	18.2196	NaN	17.8013	19.7433	18.9826	19.767	20.1292	19.5076	20.817
1703	PA2987	lolD	lipoprotein localization protein LolD	Cytoplasmic Membrane [Class 3]	23.1912	22.5813	23.2926		0.609893	-0.101385	-0.711278	23.6576	23.6148	22.3011	22.9968	22.8638	21.8833	24.4967	21.6826	23.6984
1704	PA2988	lolE	lipoprotein localization protein LolE	Cytoplasmic Membrane [Class 3]	NaN	NaN	15.3831		NaN	NaN	NaN	NaN	NaN	NaN	NaN	17.3311	NaN	18.6496	16.6832	10.8165
1705	PA2989		hypothetical protein	Cytoplasmic [Class 3]	17.9734	16.0924	16.8182		1.88103	1.1552	-0.725837	18.8536	17.3698	17.6968	15.7632	16.4215	NaN	15.8535	18.1888	16.4123
1706	PA2990		probable phosphodiesterase	Cytoplasmic [Class 2] ; Cytoplasmic [Class 3]	22.7596	21.8078	21.7838		0.951731	0.975753	0.0240211	23.0297	22.4487	22.8003	22.0578	21.8857	21.48	21.9348	21.0859	22.3307
1707	PA2991	sth	soluble pyridine nucleotide transhydrogenase	Cytoplasmic [Class 2] ; Cytoplasmic [Class 3]	22.9606	24.6528	25.252		-1.69222	-2.2914	-0.599183	23.1717	22.8469	22.8631	24.557	24.6751	24.7262	25.3813	24.6374	25.7372
1709	PA2994	nqrF	Na+-translocating NADH:quinone oxidoreductase, subunit Nqr6	Outer Membrane Vesicle [Class 1] ; Cytoplasmic [Class 3]	15.5034	20.0578	19.391		-4.55443	-3.88762	0.66681	16.1644	14.8617	15.4841	20.1426	20.3576	19.6734	19.2089	19.3514	19.6127
1711	PA2997	nqrC	Na+-translocating NADH:ubiquinone oxidoreductase subunit Nrq3	Outer Membrane Vesicle [Class 1] ; Unknown [Class 3]	21.4963	22.4711	21.9751		-0.974807	-0.478861	0.495946	22.1287	21.5647	20.7954	22.8752	22.4114	22.1267	22.1268	21.2941	22.5045
1712	PA2999	nqrA	Na+-translocating NADH:ubiquinone oxidoreductase subunit Nrq1	Outer Membrane Vesicle [Class 1] ; Cytoplasmic [Class 3]	20.694	24.361	23.6864		-3.66697	-2.99243	0.674545	20.8983	20.4516	20.7321	24.2399	24.2958	24.5472	23.8555	22.9118	24.2919
1713	PA3001		probable glyceraldehyde-3-phosphate dehydrogenase	Cytoplasmic [Class 2] ; Outer Membrane Vesicle [Class 1] ; Cytoplasmic [Class 3]	24.3733	27.2755	27.0529		-2.90219	-2.67952	0.222672	24.7514	23.8749	24.4937	27.4151	27.1921	27.2194	26.9795	26.437	27.7421
1714	PA3002	mfd	transcription-repair coupling protein Mfd	Cytoplasmic [Class 3]	16.7201	20.4868	20.3332		-3.76664	-3.61308	0.153564	17.4039	15.9377	16.8188	20.5084	20.5214	20.4304	20.3001	19.871	20.8286
1715	PA3003		hypothetical protein	Unknown [Class 3]	22.965	23.4266	23.1916		-0.461585	-0.226624	0.234961	23.0235	22.9746	22.8969	23.8635	23.2528	23.1634	23.0025	22.7503	23.8221
1716	PA3004		5-methylthioadenosine phosphorylase MtnP	Cytoplasmic [Class 3]	23.6146	23.596	23.4236		0.0186005	0.191032	0.172432	23.8171	23.4704	23.5563	23.7493	23.6109	23.4278	23.439	22.9464	23.8853
1717	PA3005	nagZ	beta-N-acetyl-D-glucosaminidase	Cytoplasmic [Class 3]	22.3028	23.1963	23.1865		-0.893478	-0.883646	0.00983238	22.4534	22.0441	22.411	23.2475	22.9867	23.3547	23.5005	22.1172	23.9418
1718	PA3006	psrA	transcriptional regulator PsrA	Cytoplasmic [Class 1] ; Cytoplasmic [Class 3]	20.7124	21.178	20.9967		-0.46564	-0.284296	0.181344	20.8366	20.7082	20.5924	21.1888	21.292	21.0532	21.281	19.8389	21.8702
1719	PA3007	lexA	repressor protein LexA	Cytoplasmic [Class 3]	21.5736	21.8369	21.7037		-0.263292	-0.130037	0.133255	22.0455	21.5922	21.0832	22.2051	21.5734	21.7322	21.6204	20.9438	22.5468
1720	PA3009		hypothetical protein	Cytoplasmic [Class 3]	18.8477	18.6663	19.9062		0.181443	-1.05853	-1.23997	18.5724	17.948	20.0227	19.9395	17.036	19.0233	20.001	19.084	20.6337
1721	PA3010		hypothetical protein	Unknown [Class 3]	23.3209	22.4229	22.0839		0.897979	1.23696	0.338982	23.19	23.2263	23.5463	22.793	22.0267	22.449	22.1975	21.3785	22.6757
1722	PA3011	topA	DNA topoisomerase I	Cytoplasmic [Class 3]	19.1798	22.5619	22.4145		-3.3821	-3.23476	0.14734	19.4137	18.6545	19.4711	22.5392	22.7375	22.4089	22.4518	22.0206	22.7712
1724	PA3013	faoB	fatty-acid oxidation complex beta-subunit	Cytoplasmic [Class 1] ; Cytoplasmic [Class 2] ; Cytoplasmic [Class 3]	24.9744	25.4536	24.9591		-0.47926	0.0152747	0.494535	25.2906	24.6511	24.9814	25.3053	25.3619	25.6937	25.1019	24.234	25.5414
1725	PA3014	faoA	fatty-acid oxidation complex alpha-subunit	Outer Membrane Vesicle [Class 1] ; Cytoplasmic [Class 3]	22.1981	23.8447	23.9583		-1.6466	-1.76016	-0.113556	22.9565	21.6692	21.9687	23.6117	24.3713	23.5511	23.9336	22.7328	25.2083
1726	PA3015		hypothetical protein	Unknown [Class 3]	18.6016	18.3513	NaN		0.250252	NaN	NaN	18.7828	18.3665	18.6554	18.7146	18.4295	17.9099	NaN	NaN	NaN
1727	PA3017		conserved hypothetical protein	Unknown [Class 3]	23.7123	22.8647	22.3762		0.847586	1.33609	0.488501	23.9383	23.4733	23.7253	23.0243	22.8907	22.6792	22.5088	21.6703	22.9495
1728	PA3018		hypothetical protein	Cytoplasmic [Class 3]	NaN	18.4997	20.0096		NaN	NaN	-1.50992	NaN	NaN	NaN	18.0367	18.943	18.5193	21.0411	18.8921	20.0956
1729	PA3019		probable ATP-binding component of ABC transporter	Cytoplasmic [Class 3]	19.2873	23.2391	22.7616		-3.9518	-3.47438	0.477418	19.2215	19.5146	19.1257	23.4671	23.4742	22.7759	22.9278	22.1152	23.2419
1730	PA3020		probable soluble lytic transglycosylase	Periplasmic [Class 2] ; Periplasmic [Class 3]	19.0323	20.4827	20.0686		-1.45044	-1.03634	0.414107	18.3329	19.3004	19.4636	20.3406	20.9062	20.2014	20.4642	18.5399	21.2017
1731	PA3021		hypothetical protein	Unknown [Class 3]	22.9373	23.4048	23.331		-0.46752	-0.393766	0.073754	23.0051	23.1055	22.7011	24.3998	23.3936	22.4209	22.8785	22.8296	24.285
1732	PA3022		hypothetical protein	Cytoplasmic [Class 3]	23.8801	23.3457	23.5684		0.534457	0.3117	-0.222757	24.0637	23.8677	23.709	23.1649	23.4094	23.4628	23.7361	22.6015	24.3676
1733	PA3023		conserved hypothetical protein	Cytoplasmic [Class 3]	20.0793	16.6004	NaN		3.47893	NaN	NaN	19.9347	20.9947	19.3086	17.7388	16.2735	15.7888	NaN	NaN	NaN
1735	PA3026		conserved hypothetical protein	Cytoplasmic [Class 3]	16.632	17.8241	17.8051		-1.19205	-1.17309	0.018959	17.7855	17.0456	15.065	18.0579	18.0201	17.3941	17.5784	16.9208	18.9162
1736	PA3027		probable transcriptional regulator	Cytoplasmic [Class 3]	NaN	19.4794	17.4712		NaN	NaN	2.00816	16.6395	NaN	NaN	19.4716	20.0155	18.9511	16.3737	NaN	18.5688
1737	PA3028	moeA2	molybdenum cofactor biosynthesis protein A2	Cytoplasmic [Class 3]	19.7284	21.4617	21.5594		-1.73328	-1.83097	-0.0976944	20.2231	19.3667	19.5955	20.961	21.8418	21.5823	21.8548	20.8733	21.9501
1738	PA3029	moaB2	molybdopterin biosynthetic protein B2	Cytoplasmic [Class 3]	21.1112	22.2044	23.4831		-1.09321	-2.37184	-1.27863	21.2763	20.8311	21.2262	22.7689	22.4631	21.3812	23.7367	23.122	23.5905
1739	PA3030	mobA	molybdopterin-guanine dinucleotide biosynthesis protein MobA	Cytoplasmic [Class 3]	16.9918	16.6421	16.4059		0.349732	0.585951	0.23622	17.759	15.235	17.9814	17.1628	16.1483	16.6151	15.8042	15.3341	18.0793
1740	PA3031		hypothetical protein	Outer Membrane Vesicle [Class 1] ; Unknown [Class 3]	24.5085	24.2407	24.3885		0.267761	0.119951	-0.147809	24.8026	24.418	24.3048	24.9402	24.3054	23.4765	24.6207	24.0803	24.4646
1741	PA3034		probable transcriptional regulator	Cytoplasmic [Class 3]	19.3764	19.6499	18.7274		-0.273506	0.649007	0.922514	19.8719	18.1037	20.1536	21.918	17.8771	19.1547	18.3635	15.8148	22.0039
1743	PA3040		conserved hypothetical protein	Outer Membrane Vesicle [Class 1] ; Unknown [Class 3]	22.8535	22.041	24.1956		0.812523	-1.3421	-2.15463	23.1544	23.0306	22.3756	22.9278	22.0354	21.1599	24.4537	23.6651	24.4681
1746	PA3046		conserved hypothetical protein	Unknown [Class 3]	22.46	22.3094	22.954		0.150639	-0.494023	-0.644662	22.4131	22.1361	22.8309	23.1604	20.8427	22.925	23.0606	22.3488	23.4527
1747	PA3047		probable D-alanyl-D-alanine carboxypeptidase	Periplasmic [Class 3]	21.4398	22.2721	22.045		-0.832247	-0.605219	0.227029	21.5984	21.3975	21.3236	23.1832	21.9826	21.6504	22.0074	21.4268	22.701
1748	PA3048		conserved hypothetical protein	Cytoplasmic [Class 3]	15.1511	20.0489	19.9472		-4.89782	-4.79605	0.101775	16.9962	12.5853	15.8718	20.3831	20.2075	19.5562	20.2464	19.1433	20.4517
1749	PA3049	rmf	ribosome modulation factor	Unknown [Class 3]	16.4084	NaN	19.0969		NaN	-2.68845	NaN	16.3005	17.6908	15.234	17.1467	NaN	NaN	20.1428	17.4018	19.746
1750	PA3050	pyrD	dihydroorotate dehydrogenase	Cytoplasmic Membrane [Class 3]	23.2461	24.2863	23.9115		-1.04017	-0.665326	0.37484	23.2631	22.9287	23.5465	24.3707	23.9171	24.5711	24.2338	23.3958	24.1047
1751	PA3052		hypothetical protein	Cytoplasmic [Class 3]	18.2979	18.6599	18.1421		-0.361933	0.15586	0.517793	19.3098	17.2461	18.338	18.2814	18.7543	18.944	18.2515	17.5605	18.6143
1752	PA3053		probable hydrolytic enzyme	Unknown (This protein may have multiple localization sites) [Class 3]	20.5791	20.1154	19.1543		0.463721	1.42483	0.961105	20.8531	20.3543	20.53	19.5892	20.1502	20.6069	18.9445	17.7678	20.7507
1753	PA3054		putative carboxypeptidase	Periplasmic [Class 1] ; Unknown [Class 3]	19.0071	20.2618	19.1547		-1.25471	-0.147565	1.10715	19.0536	19.2185	18.7493	20.4102	21.0503	19.325	19.1726	18.892	19.3995
1755	PA3056		hypothetical protein	Cytoplasmic [Class 3]	20.0549	20.5535	21.1957		-0.498542	-1.14079	-0.642248	20.5347	19.5799	20.0502	20.9386	20.955	19.7668	21.8562	20.2784	21.4525
1757	PA3061	pelD	PelD	Cytoplasmic Membrane [Class 3]	12.7548	16.4882	16.8983		-3.73336	-4.14346	-0.410103	NaN	13.4795	12.0301	15.0262	18.1293	16.309	17.6611	15.4462	17.5875
1758	PA3066		hypothetical protein	Cytoplasmic [Class 3]	17.7059	15.329	17.0063		2.37699	0.69966	-1.67733	18.5759	18.7241	15.8178	16.9563	13.7016	NaN	16.8924	NaN	17.1202
1759	PA3067		probable transcriptional regulator	Unknown [Class 3]	17.6807	17.8329	18.4596		-0.152178	-0.778824	-0.626646	17.7815	17.1726	18.0881	17.9482	17.7177	NaN	18.5827	17.8117	18.9842
1760	PA3068	gdhB	NAD-dependent glutamate dehydrogenase	Outer Membrane Vesicle [Class 1] ; Cytoplasmic [Class 3]	19.7689	19.9576	23.555		-0.188662	-3.78603	-3.59737	20.7611	18.4896	20.0562	19.5527	20.0976	20.2225	23.8344	22.9444	23.8861
1761	PA3070		conserved hypothetical protein	Cytoplasmic [Class 2] ; Cytoplasmic [Class 3]	21.1428	21.39	21.0843		-0.247231	0.0584615	0.305692	21.2112	21.0552	21.162	21.4921	21.2039	21.4741	21.7859	19.6706	21.7965
1764	PA3076		hypothetical protein	Unknown [Class 3]	19.3482	18.7133	17.4309		0.634945	1.91731	1.28237	19.3644	19.1696	19.5107	18.904	17.2923	19.9435	17.7281	16.9369	17.6277
1765	PA3077	cprR	CprR	Cytoplasmic [Class 2] ; Cytoplasmic [Class 3]	17.7766	18.3647	17.7533		-0.588141	0.0232884	0.61143	18.7883	NaN	16.7649	17.3398	18.51	19.2444	18.076	16.4882	18.6957
1768	PA3081		conserved hypothetical protein	Unknown [Class 3]	19.7217	21.9717	22.2479		-2.25	-2.52617	-0.276172	20.3619	19.5796	19.2237	20.9013	22.0002	23.0136	22.5585	20.9205	23.2647
1769	PA3082	gbt	glycine betaine transmethylase	Outer Membrane Vesicle [Class 1] ; Outer Membrane [Class 3]	15.637	18.8728	17.7241		-3.23579	-2.08713	1.14867	16.4453	14.8968	15.5689	19.2007	18.7296	18.688	18.0891	16.571	18.5122
1770	PA3083	pepN	aminopeptidase N	Cytoplasmic [Class 3]	19.4556	22.2089	22.603		-2.7533	-3.14747	-0.394169	20.1061	18.9056	19.355	21.9745	22.4205	22.2316	22.7731	21.9499	23.086
1771	PA3084		hypothetical protein	Cytoplasmic [Class 3]	19.2725	20.8403	22.2257		-1.56779	-2.95322	-1.38543	22.0197	18.5914	17.2064	21.6039	20.8706	20.0463	21.5745	20.6934	24.4092
1772	PA3085		hypothetical protein	Unknown [Class 3]	20.1361	20.7017	21.1756		-0.565622	-1.03954	-0.473921	20.3635	20.8171	19.2276	21.3789	20.492	20.2341	21.5129	20.2805	21.7334
1773	PA3087		hypothetical protein	Cytoplasmic [Class 3]	17.638	19.8964	19.5609		-2.25838	-1.92286	0.335521	18.0212	16.9351	17.9577	20.2724	19.4503	19.9665	19.9238	18.9834	19.7754
1774	PA3088		conserved hypothetical protein	Cytoplasmic [Class 3]	20.9455	21.9425	21.6198		-0.997026	-0.674311	0.322715	21.4624	20.621	20.753	22.041	21.7849	22.0016	21.609	20.7834	22.4669
1775	PA3091		hypothetical protein	Cytoplasmic [Class 3]	17.124	NaN	16.001		NaN	1.12296	NaN	17.4515	16.7964	NaN	NaN	NaN	18.4479	NaN	14.9319	17.0701
1776	PA3092	fadH1	2,4-dienoyl-CoA reductase FadH1	Cytoplasmic [Class 1] ; Cytoplasmic [Class 3]	15.7437	18.419	17.0924		-2.67531	-1.34865	1.32666	16.5408	15.0565	15.6338	18.5286	18.8322	17.8962	17.7303	15.4685	18.0783
1777	PA3093		hypothetical protein	Unknown [Class 3]	15.0788	19.0599	19.1845		-3.98101	-4.10566	-0.124657	15.2423	14.9154	NaN	19.8322	18.7905	18.5569	19.5964	18.8071	19.15
1778	PA3094		probable transcriptional regulator	Cytoplasmic [Class 3]	NaN	13.6863	16.9521		NaN	NaN	-3.26586	NaN	NaN	NaN	13.6822	13.3595	14.0171	17.399	16.389	17.0683
1780	PA3101	xcpT	general secretion pathway protein G	Cytoplasmic Membrane [Class 1] ; Cytoplasmic Membrane [Class 3]	21.3594	21.8811	20.7403		-0.521645	0.619176	1.14082	21.572	21.0613	21.4451	22.0378	22.1457	21.4597	20.4103	20.3659	21.4446
1781	PA3102	xcpS	general secretion pathway protein F	Cytoplasmic Membrane [Class 1] ; Cytoplasmic Membrane [Class 3]	13.5727	NaN	11.9138		NaN	1.65889	NaN	13.9953	12.6821	14.0406	NaN	NaN	NaN	12.3583	NaN	11.4692
1782	PA3103	xcpR	general secretion pathway protein E	Cytoplasmic Membrane [Class 1] ; Cytoplasmic [Class 3]	18.2288	18.264	17.5606		-0.0352567	0.668174	0.703431	17.5043	18.7821	18.3999	18.202	17.9028	18.6873	16.517	17.1076	19.0572
1784	PA3105	xcpQ	general secretion pathway protein D	Outer Membrane [Class 1] ; Outer Membrane [Class 3]	20.9882	18.3149	17.8968		2.67333	3.09142	0.418082	20.8201	21.2125	20.9321	19.006	17.9238	18.0149	17.9068	17.0485	18.7352
1785	PA3106		probable short-chain dehydrogenase	Cytoplasmic [Class 2] ; Cytoplasmic [Class 3]	19.426	20.8878	20.8299		-1.46184	-1.40399	0.0578486	19.7955	18.9255	19.5569	21.3324	21.0725	20.2585	20.7719	20.2329	21.485
1786	PA3107	metZ	o-succinylhomoserine sulfhydrylase	Cytoplasmic [Class 2] ; Cytoplasmic [Class 3]	23.087	24.285	24.0379		-1.19803	-0.950895	0.247133	23.6582	22.3565	23.2463	24.0088	24.0066	24.8397	24.412	23.1458	24.5558
1787	PA3108	purF	amidophosphoribosyltransferase	Outer Membrane Vesicle [Class 1] ; Cytoplasmic [Class 3]	20.4818	23.9192	24.3438		-3.43742	-3.86193	-0.424504	21.604	19.6025	20.239	23.9333	23.991	23.8334	24.37	23.5702	25.091
1788	PA3110		hypothetical protein	Unknown [Class 3]	18.6743	20.2461	19.6097		-1.57189	-0.935436	0.636456	19.4253	18.444	18.1534	19.7973	20.615	20.3262	19.4272	18.9598	20.4421
1789	PA3111	folC	folylpolyglutamate synthetase	Cytoplasmic [Class 3]	NaN	22.6197	22.5535		NaN	NaN	0.0661856	19.1891	NaN	NaN	22.1091	22.2276	23.5224	22.8027	21.6198	23.238
1790	PA3112	accD	acetyl-CoA carboxylase beta subunit	Cytoplasmic [Class 3]	24.2411	25.5546	25.0478		-1.31345	-0.806643	0.506805	24.6527	24.1355	23.9353	25.6059	25.5135	25.5444	25.0787	24.4587	25.6059
1791	PA3113	trpF	N-(5'phosphoribosyl)anthranilate (PRA) isomerase	Cytoplasmic [Class 3]	18.4812	17.2858	17.6796		1.19535	0.801603	-0.393745	18.5823	18.38	NaN	19.3878	17.27	15.1997	17.6919	15.8532	19.4936
1792	PA3114	truA	tRNA-pseudouridine synthase I	Cytoplasmic [Class 3]	19.4785	19.7801	19.8954		-0.301682	-0.41692	-0.115238	21.4045	19.4025	17.6284	20.151	19.874	19.3154	19.8911	19.2523	20.5427
1793	PA3115	fimV	Motility protein FimV	Outer Membrane Vesicle [Class 1] ; Unknown [Class 3]	19.2739	21.3158	21.7924		-2.04191	-2.51843	-0.476514	20.4068	17.4149	20.0002	21.041	21.5594	21.3471	21.9116	21.8059	21.6595
1794	PA3116		probable aspartate-semialdehyde dehydrogenase	Cytoplasmic [Class 3]	17.7914	20.9114	21.5347		-3.12002	-3.74335	-0.623327	18.4015	17.4139	17.5588	21.2822	20.4244	21.0276	21.9932	20.7155	21.8954
1795	PA3117	asd	aspartate semialdehyde dehydrogenase	Cytoplasmic [Class 3]	24.691	26.5634	25.85		-1.8724	-1.15897	0.713425	24.9999	24.3033	24.7698	26.7166	26.4269	26.5466	25.93	25.5287	26.0912
1796	PA3118	leuB	3-isopropylmalate dehydrogenase	Cytoplasmic [Class 2] ; Cytoplasmic [Class 3]	24.4704	25.99	22.7594		-1.51963	1.71095	3.23058	24.8151	24.1572	24.4389	25.9944	25.6408	26.3348	23.1338	21.4582	23.6863
1797	PA3119		conserved hypothetical protein	Unknown [Class 3]	20.8457	21.3417	NaN		-0.496049	NaN	NaN	20.7981	20.7569	20.982	21.8471	20.776	21.402	NaN	NaN	NaN
1798	PA3120	leuD	3-isopropylmalate dehydratase small subunit	Cytoplasmic [Class 1] ; Cytoplasmic [Class 3]	24.7456	25.7757	22.3596		-1.0301	2.38609	3.41619	25.1133	24.3738	24.7498	25.9603	25.6025	25.7644	22.9332	21.4122	22.7333
1799	PA3121	leuC	3-isopropylmalate dehydratase large subunit	Cytoplasmic [Class 3]	21.8605	25.0693	20.9741		-3.20881	0.886335	4.09514	22.4614	21.4152	21.7048	25.1876	25.0784	24.9418	21.5297	19.595	21.7977
1800	PA3122		probable transcriptional regulator	Cytoplasmic [Class 2] ; Cytoplasmic [Class 3]	19.5095	20.909	19.2179		-1.39952	0.291545	1.69107	19.1832	20.2499	19.0953	21.3356	20.4646	20.9267	18.6398	18.5996	20.4143
1801	PA3123		RidA subfamily protein	Cytoplasmic [Class 3]	23.3509	22.2072	22.7996		1.14376	0.55139	-0.592366	23.5081	23.2338	23.3109	22.175	22.4108	22.0358	22.7915	22.3635	23.2437
1802	PA3124		probable transcriptional regulator	Cytoplasmic [Class 3]	NaN	16.5987	16.9016		NaN	NaN	-0.302883	NaN	NaN	NaN	16.8718	17.3598	15.5645	16.2341	NaN	17.5691
1803	PA3126	ibpA	heat-shock protein IbpA	Cytoplasmic [Class 3]	23.6025	23.8494	23.9309		-0.246859	-0.328396	-0.0815372	23.9747	22.7351	24.0978	24.38	23.9758	23.1924	23.8706	23.2124	24.7097
1804	PA3127		hypothetical protein	Unknown [Class 3]	21.7643	19.9808	19.6503		1.78347	2.1139	0.330428	21.6165	21.7043	21.9719	20.0596	19.8588	20.0239	20.4802	17.6153	20.8556
1805	PA3128		probable short-chain dehydrogenase	Cytoplasmic [Class 2] ; Cytoplasmic [Class 3]	21.5924	18.9902	18.6227		2.60214	2.96973	0.367592	21.4194	21.4411	21.9166	19.5791	18.5182	18.8735	20.5623	15.6744	19.6314
1806	PA3130		hypothetical protein	Unknown [Class 3]	20.8368	21.1745	21.4934		-0.337702	-0.656537	-0.318835	21.2497	20.2125	21.0483	22.0444	21.4904	19.9888	21.7008	20.7802	21.9991
1807	PA3131		probable aldolase	Cytoplasmic [Class 2] ; Cytoplasmic [Class 3]	22.7709	22.7009	22.6478		0.069952	0.123087	0.0531349	22.9268	22.7212	22.6646	22.6974	22.8686	22.5367	22.5738	22.4261	22.9435
1808	PA3133	sawR	SawR	Cytoplasmic [Class 3]	19.3158	20.1133	19.4961		-0.797487	-0.180345	0.617142	19.791	NaN	18.8406	20.3267	20.6856	19.3274	20.0294	18.6048	19.8541
1809	PA3134	gltX	glutamyl-tRNA synthetase	Cytoplasmic [Class 2] ; Cytoplasmic [Class 3]	20.89	24.333	24.8395		-3.44304	-3.94947	-0.506432	21.5898	20.0943	20.9859	24.5025	24.0574	24.4392	25.0513	23.9935	25.4735
1810	PA3135		probable transcriptional regulator	Cytoplasmic [Class 2] ; Cytoplasmic [Class 3]	NaN	17.2425	16.7072		NaN	NaN	0.535235	16.5019	NaN	NaN	NaN	17.3047	17.1803	16.8801	16.0152	17.2264
1811	PA3138	uvrB	excinuclease ABC subunit B	Cytoplasmic [Class 1] ; Cytoplasmic [Class 3]	19.6273	20.9215	20.8433		-1.29413	-1.21595	0.0781809	19.8005	19.8567	19.2248	21.1044	21.0897	20.5703	20.938	19.8929	21.6989
1812	PA3139		probable amino acid aminotransferase	Cytoplasmic [Class 2] ; Cytoplasmic [Class 3]	24.6045	26.089	25.8281		-1.48449	-1.22355	0.260939	25.0009	24.3008	24.512	26.1806	25.7528	26.3338	25.8638	25.1912	26.4293
1813	PA3140		hypothetical protein	Unknown [Class 3]	17.5353	NaN	NaN		NaN	NaN	NaN	18.1609	18.2298	16.2151	NaN	NaN	NaN	NaN	NaN	NaN
1814	PA3141	wbpM	nucleotide sugar epimerase/dehydratase WbpM	Outer Membrane Vesicle [Class 1] ; Cytoplasmic Membrane [Class 3]	NaN	18.6635	19.0162		NaN	NaN	-0.352708	NaN	NaN	NaN	19.6171	18.2092	18.164	20.5134	17.4158	19.1194
1816	PA3146	wbpK	probable NAD-dependent epimerase/dehydratase WbpK	Cytoplasmic [Class 3]	20.5107	21.4157	21.9342		-0.905013	-1.42354	-0.518532	20.0709	21.9959	19.4652	21.8723	21.0742	21.3006	21.9377	21.2167	22.6483
1817	PA3147	wbpJ	probable glycosyl transferase WbpJ	Outer Membrane Vesicle [Class 1] ; Cytoplasmic Membrane [Class 3]	NaN	17.1646	17.1152		NaN	NaN	0.0493882	NaN	NaN	NaN	17.794	16.2261	17.4737	17.0676	16.9194	17.3587
1818	PA3148	wbpI	UDP-N-acetylglucosamine 2-epimerase WbpI	Cytoplasmic [Class 3]	24.882	25.2199	25.4026		-0.337828	-0.520562	-0.182734	25.2839	24.6756	24.6865	25.2692	24.9151	25.4753	25.3265	25.0054	25.8758
1819	PA3149	wbpH	probable glycosyltransferase WbpH	Cytoplasmic [Class 3]	18.0891	22.436	22.343		-4.34691	-4.25382	0.0930888	19.0436	17.2456	17.9781	22.3822	22.6334	22.2925	22.0277	22.0955	22.9057
1820	PA3150	wbpG	LPS biosynthesis protein WbpG	Outer Membrane Vesicle [Class 1] ; Cytoplasmic [Class 3]	22.3376	24.4007	24.6125		-2.0631	-2.27491	-0.21181	22.7189	21.916	22.3778	24.3015	24.2354	24.6651	24.9686	24.041	24.8278
1821	PA3151	hisF2	imidazoleglycerol-phosphate synthase, cyclase subunit	Cytoplasmic [Class 2] ; Cytoplasmic [Class 3]	22.3313	23.3613	23.7933		-1.03003	-1.46198	-0.431945	22.8071	21.7763	22.4104	23.6636	23.3062	23.1141	24.2272	22.8104	24.3421
1822	PA3152	hisH2	glutamine amidotransferase	Cytoplasmic [Class 3]	23.3008	23.1471	23.2207		0.153683	0.0800247	-0.0736586	23.5735	23.002	23.3268	23.5813	22.8536	23.0063	23.4727	22.3389	23.8506
1823	PA3155	wbpE	UDP-2-acetamido-2-dideoxy-d-ribo-hex-3-uluronic acid transaminase, wbpE	Cytoplasmic [Class 3]	24.347	25.1344	25.1776		-0.787447	-0.830598	-0.0431512	24.7925	23.8632	24.3852	25.0825	25.0286	25.2921	25.3366	24.5025	25.6935
1824	PA3156	wbpD	UDP-2-acetamido-3-amino-2,3-dideoxy-d-glucuronic acid N-acetyltransferase, WbpD	Cytoplasmic [Class 1] ; Cytoplasmic [Class 3]	23.1019	23.3398	24.0339		-0.237912	-0.932066	-0.694154	23.8612	22.9038	22.5406	23.2795	23.1656	23.5742	24.1674	23.3479	24.5865
1825	PA3158	wbpB	UDP-2-acetamido-2-deoxy-d-glucuronic acid 3-dehydrogenase, WbpB	Cytoplasmic [Class 3]	23.2719	25.0544	24.9364		-1.78251	-1.66448	0.118026	23.5799	22.8208	23.4151	24.9696	24.61	25.5837	24.9228	24.29	25.5965
1826	PA3159	wbpA	UDP-N-acetyl-d-glucosamine 6-Dehydrogenase	Outer Membrane Vesicle [Class 1] ; Cytoplasmic [Class 3]	23.8335	25.4624	25.3072		-1.62889	-1.47368	0.155212	24.2909	23.4157	23.7938	25.414	25.0886	25.8845	25.4482	24.7374	25.7358
1827	PA3160	wzz	O-antigen chain length regulator	Outer Membrane Vesicle [Class 1] ; Cytoplasmic Membrane [Class 3]	18.7201	20.0003	19.3771		-1.28017	-0.657019	0.623156	18.7582	18.3786	19.0235	19.8917	20.2225	19.8866	20.5405	17.7625	19.8283
1828	PA3161	himD	integration host factor beta subunit	Cytoplasmic [Class 3]	22.8987	21.2218	21.3901		1.67687	1.50863	-0.168235	23.2515	22.9873	22.4572	21.1986	21.5295	20.9374	21.7087	20.3522	22.1093
1829	PA3162	rpsA	30S ribosomal protein S1	Cytoplasmic [Class 1] ; Outer Membrane Vesicle [Class 1] ; Periplasmic [Class 1] ; Cytoplasmic [Class 3]	27.0458	28.7825	29.1406		-1.73673	-2.09485	-0.358125	27.4742	26.8298	26.8333	28.8484	28.6604	28.8386	29.2125	28.3745	29.8349
1830	PA3163	cmk	cytidylate kinase	Cytoplasmic [Class 3]	22.984	23.3654	23.5279		-0.381454	-0.543879	-0.162425	22.9136	22.9121	23.1262	24.1047	22.8098	23.1818	23.8158	22.6268	24.141
1831	PA3165	hisC2	histidinol-phosphate aminotransferase	Cytoplasmic [Class 3]	21.8568	23.5241	23.0532		-1.66727	-1.19637	0.470903	22.2559	21.5581	21.7563	23.5042	23.3384	23.7296	23.3303	22.2437	23.5854
1832	PA3166	pheA	chorismate mutase	Cytoplasmic [Class 2] ; Cytoplasmic [Class 3]	22.4991	24.3406	23.9419		-1.84151	-1.44274	0.398766	22.121	22.3487	23.0277	24.3065	24.1984	24.517	24.1099	23.1329	24.5828
1833	PA3167	serC	3-phosphoserine aminotransferase	Cytoplasmic [Class 2] ; Cytoplasmic [Class 3]	24.1036	25.8244	25.1848		-1.72076	-1.08117	0.639592	24.4487	23.7618	24.1003	25.633	25.5828	26.2573	25.2652	24.3797	25.9094
1834	PA3168	gyrA	DNA gyrase subunit A	Cytoplasmic [Class 3]	20.2505	23.5167	23.3334		-3.26619	-3.0829	0.183285	20.7503	19.5871	20.4142	23.2282	23.6853	23.6367	23.6399	22.6638	23.6967
1835	PA3169		5-methylthioribose-1-phosphate isomerase MtnA	Cytoplasmic [Class 3]	22.5341	23.834	23.7432		-1.29991	-1.20904	0.0908693	22.8745	22.0813	22.6465	23.9921	23.439	24.071	23.8944	23.2533	24.0818
1836	PA3170		conserved hypothetical protein	Cytoplasmic [Class 1] ; Cytoplasmic [Class 3]	21.5536	22.0236	21.6663		-0.470001	-0.11271	0.357291	22.0013	21.2904	21.3692	21.4352	21.6803	22.9553	22.1381	21.022	21.8389
1837	PA3171	ubiG	3-demethylubiquinone-9 3-methyltransferase	Cytoplasmic [Class 1] ; Cytoplasmic [Class 3]	22.9193	23.6172	24.0768		-0.697884	-1.15752	-0.45964	23.1366	22.5791	23.0422	23.6642	23.7833	23.4041	24.3092	23.3584	24.5628
1838	PA3172		probable hydrolase	Cytoplasmic [Class 3]	21.8344	22.5282	23.1793		-0.69383	-1.34485	-0.651017	22.4876	21.7915	21.2242	22.9671	22.2828	22.3348	22.9096	22.722	23.9062
1839	PA3173		probable short-chain dehydrogenase	Cytoplasmic [Class 3]	23.5102	23.9266	24.3588		-0.416391	-0.848525	-0.432134	22.9025	23.8781	23.7501	24.2814	23.7312	23.7673	24.8005	23.6829	24.5929
1840	PA3177		diguanylate cyclase	Cytoplasmic [Class 3]	NaN	16.4469	NaN		NaN	NaN	NaN	NaN	13.6801	NaN	16.3912	NaN	16.5026	NaN	NaN	NaN
1842	PA3179		conserved hypothetical protein	Cytoplasmic [Class 3]	17.0849	22.6143	22.1443		-5.52941	-5.05933	0.470077	18.4722	16.6406	16.142	22.5094	21.9112	23.4224	22.5271	21.2862	22.6195
1843	PA3180		hypothetical protein	Unknown [Class 3]	18.7297	17.1798	NaN		1.54987	NaN	NaN	18.8171	18.5381	18.8338	16.7407	17.6189	NaN	NaN	NaN	17.5921
1844	PA3181		2-keto-3-deoxy-6-phosphogluconate aldolase	Cytoplasmic [Class 2] ; Cytoplasmic [Class 3]	20.4117	19.451	23.7696		0.960695	-3.35789	-4.31858	20.8268	20.2695	20.1388	19.6202	19.7997	18.933	24.2605	22.6963	24.3518
1845	PA3182	pgl	6-phosphogluconolactonase	Unknown [Class 3]	22.1953	19.6542	24.3615		2.54106	-2.16627	-4.70733	23.3312	21.5026	21.7521	20.6744	18.0317	20.2565	24.8339	23.3923	24.8583
1846	PA3183	zwf	glucose-6-phosphate 1-dehydrogenase	Cytoplasmic [Class 3]	16.4818	17.7778	23.1782		-1.296	-6.69642	-5.40041	17.1694	15.9284	16.3475	17.623	18.2633	17.4469	23.3905	22.4423	23.7018
1847	PA3184		probable transcriptional regulator	Cytoplasmic [Class 3]	20.9202	21.2505	20.5981		-0.330287	0.322138	0.652425	21.055	20.8546	20.8511	21.2568	21.271	21.2237	20.9619	18.8586	21.9737
1848	PA3185		hypothetical protein	Unknown [Class 3]	17.039	19.4415	19.4346		-2.40253	-2.39563	0.00689443	18.1919	15.3531	17.5721	19.8387	19.3925	19.0935	19.8273	17.8945	20.5821
1850	PA3187		probable ATP-binding component of ABC transporter	Cytoplasmic Membrane [Class 2] ; Outer Membrane Vesicle [Class 1] ; Cytoplasmic Membrane [Class 3]	13.101	NaN	21.531		NaN	-8.43007	NaN	15.7463	13.6928	9.86378	NaN	NaN	16.0862	21.8175	20.9487	21.8268
1851	PA3190		probable binding protein component of ABC sugar transporter	Periplasmic [Class 3]	19.2012	20.3862	23.9892		-1.18493	-4.78801	-3.60308	19.0451	19.1499	19.4087	20.2859	20.4328	20.4398	24.1101	23.0905	24.7671
1852	PA3192	gltR	two-component response regulator GltR	Cytoplasmic [Class 2] ; Cytoplasmic [Class 3]	NaN	15.8184	20.0895		NaN	NaN	-4.27106	NaN	NaN	NaN	NaN	15.3526	16.2843	20.6202	18.9083	20.74
1853	PA3193	glk	glucokinase	Cytoplasmic [Class 2] ; Cytoplasmic [Class 3]	17.0657	19.1671	20.5677		-2.10146	-3.50205	-1.40059	18.253	16.2188	16.7251	18.8744	18.6604	19.9666	20.8771	19.1541	21.6719
1854	PA3194	edd	phosphogluconate dehydratase	Cytoplasmic [Class 3]	17.2075	19.2173	24.2248		-2.00988	-7.01732	-5.00744	18.0241	16.88	16.7183	19.0231	19.4963	19.1326	24.1667	23.4838	25.0238
1855	PA3195	gapA	glyceraldehyde 3-phosphate dehydrogenase	Cytoplasmic [Class 2] ; Cytoplasmic [Class 3]	20.0344	17.5517	24.892		2.48276	-4.85757	-7.34033	20.4465	20.1566	19.5003	18.9242	15.868	17.8629	25.1667	24.0868	25.4225
1856	PA3196		hypothetical protein	Unknown [Class 3]	20.6488	21.3999	21.177		-0.751024	-0.528139	0.222885	20.4892	20.8242	20.6332	21.9659	21.3808	20.8529	20.684	20.5665	22.2805
1857	PA3197		hypothetical protein	Cytoplasmic [Class 3]	19.1412	18.9885	18.7846		0.152696	0.356623	0.203927	19.0568	19.3533	19.0135	19.1658	19.0767	18.7229	19.6683	18.8078	17.8776
1858	PA3198		conserved hypothetical protein	Cytoplasmic [Class 3]	17.8472	18.1546	16.9488		-0.307391	0.898365	1.20576	17.6526	17.8787	18.0103	18.3352	17.6768	18.4517	17.2395	15.872	17.7349
1859	PA3199		conserved hypothetical protein	Cytoplasmic [Class 3]	21.4107	20.8252	21.2023		0.585506	0.208382	-0.377125	21.3571	21.6641	21.2109	21.1348	21.0973	20.2435	21.3612	20.2658	21.98
1860	PA3200		conserved hypothetical protein	Cytoplasmic [Class 3]	16.2667	18.0639	19.0144		-1.79716	-2.74771	-0.950555	17.3912	15.7671	15.6419	17.6948	18.791	17.7058	18.1256	NaN	19.9033
1861	PA3202		conserved hypothetical protein	Unknown [Class 3]	23.3128	22.9021	23.2915		0.410764	0.0213668	-0.389397	24.2075	23.5788	22.1522	23.5321	23.15	22.0241	23.1916	22.5163	24.1665
1862	PA3203		hypothetical protein	Cytoplasmic Membrane [Class 3]	21.6929	21.2219	21.8025		0.471067	-0.109564	-0.580631	21.7955	21.6586	21.6248	21.9512	21.1169	20.5975	21.9439	20.902	22.5617
1863	PA3204	cpxR	two-component response regulator CpxR	Cytoplasmic [Class 2] ; Cytoplasmic [Class 3]	19.2381	18.4615	19.1471		0.776588	0.0909837	-0.685604	19.9074	19.4049	18.402	18.0833	18.0631	19.2381	18.7772	18.809	19.8552
1864	PA3205		hypothetical protein	Unknown [Class 3]	22.3463	22.2161	21.3084		0.130208	1.03795	0.907741	22.6291	22.2345	22.1754	23.0682	22.5042	21.0759	20.7612	20.3927	22.7713
1865	PA3208		conserved hypothetical protein	Cytoplasmic Membrane [Class 3]	23.055	23.1423	23.2755		-0.0873184	-0.220495	-0.133177	23.2653	23.0074	22.8923	23.3224	23.1891	22.9155	23.5309	22.8101	23.4855
1867	PA3212		probable ATP-binding component of ABC transporter	Cytoplasmic Membrane [Class 2] ; Cytoplasmic Membrane [Class 3]	21.0054	19.8869	18.4695		1.11853	2.53587	1.41734	20.7935	21.107	21.1157	19.4389	20.4077	19.8141	18.4911	17.7246	19.1929
1868	PA3213		hypothetical protein	Cytoplasmic Membrane [Class 3]	15.9499	17.6474	NaN		-1.69749	NaN	NaN	16.2225	NaN	15.6773	18.3832	NaN	16.9116	NaN	NaN	NaN
1870	PA3219		hypothetical protein	Cytoplasmic [Class 3]	18.1022	NaN	NaN		NaN	NaN	NaN	19.7878	17.2061	17.3127	NaN	17.0084	NaN	NaN	NaN	NaN
1871	PA3221	csaA	CsaA protein	Cytoplasmic [Class 3]	21.2543	20.6346	18.675		0.619665	2.57928	1.95961	21.7733	20.9096	21.0799	19.1674	20.1304	22.606	15.8911	19.4458	20.6881
1873	PA3225		transcriptional regulator	Cytoplasmic [Class 3]	22.8645	22.5059	22.6425		0.358534	0.221986	-0.136548	23.0688	22.9532	22.5714	22.7392	22.6419	22.1367	22.3863	22.0713	23.4699
1874	PA3226		probable hydrolase	Cytoplasmic [Class 3]	17.0673	17.6115	16.3707		-0.544254	0.696605	1.24086	16.5741	NaN	17.5604	NaN	19.2745	15.9485	16.6288	15.1461	17.3371
1875	PA3227	ppiA	peptidyl-prolyl cis-trans isomerase A	Periplasmic [Class 1] ; Periplasmic [Class 3]	23.3169	23.4336	23.9173		-0.11666	-0.600328	-0.483667	23.9547	22.4647	23.5314	23.8529	23.6193	22.8286	24.0577	23.308	24.3861
1877	PA3236	betX	BetX	Unknown [Class 3]	16.8143	17.3053	18.064		-0.491029	-1.24971	-0.75868	16.3222	16.6929	17.4278	15.3401	19.2705	NaN	18.1501	17.634	18.4079
1878	PA3238		putative lipase	Periplasmic [Class 1] ; Unknown [Class 3]	21.1129	20.6831	18.1554		0.429871	2.95751	2.52763	21.6521	20.8217	20.8651	19.837	21.042	21.1702	18.1975	17.0093	19.2595
1880	PA3240		conserved hypothetical protein	Cytoplasmic [Class 3]	20.1868	19.7027	17.7442		0.484105	2.44259	1.95849	20.4465	20.1052	20.0087	19.6092	19.3328	20.1659	18.5214	15.375	19.3361
1883	PA3243	minC	cell division inhibitor MinC	Cytoplasmic [Class 3]	22.7782	22.672	22.8816		0.106226	-0.103385	-0.209611	22.8739	22.5367	22.924	23.012	22.6939	22.3101	22.5818	22.4173	23.6456
1884	PA3244	minD	cell division inhibitor MinD	Cytoplasmic Membrane [Class 2] ; Cytoplasmic [Class 3]	26.1981	26.2947	26.1777		-0.0965805	0.02045	0.11703	26.1263	26.182	26.2861	26.664	26.263	25.9572	26.0817	25.5921	26.8592
1885	PA3245	minE	cell division topological specificity factor MinE	Cytoplasmic [Class 3]	23.6921	24.3462	24.5402		-0.654139	-0.848117	-0.193978	24.2364	23.9263	22.9136	24.6382	24.1928	24.2078	24.6834	24.0877	24.8495
1886	PA3246	rluA	pseudouridine synthase RluA	Cytoplasmic [Class 3]	NaN	19.0254	19.488		NaN	NaN	-0.46255	19.1387	NaN	NaN	19.4428	19.3812	18.2523	19.3585	19.3891	19.7164
1887	PA3247		hypothetical protein	Cytoplasmic [Class 3]	19.9818	22.0938	21.6814		-2.11206	-1.69968	0.412383	19.9911	19.9302	20.024	22.0451	21.9762	22.2601	21.7703	21.0551	22.2189
1888	PA3248		Uncharacterized protein	Cytoplasmic [Class 2] ; Cytoplasmic [Class 3]	18.0164	NaN	NaN		NaN	NaN	NaN	19.2282	18.5683	16.2526	NaN	17.3972	NaN	NaN	NaN	NaN
1889	PA3249		probable transcriptional regulator	Cytoplasmic [Class 3]	20.8411	NaN	NaN		NaN	NaN	NaN	20.3124	21.137	21.074	NaN	NaN	NaN	NaN	NaN	NaN
1890	PA3250		hypothetical protein	Unknown [Class 3]	26.363	23.0885	20.1643		3.27455	6.19879	2.92425	26.7603	26.1738	26.1551	23.1801	22.912	23.1734	20.3928	18.5097	21.5903
1891	PA3251		hypothetical protein	Unknown [Class 3]	18.0785	NaN	NaN		NaN	NaN	NaN	18.5727	17.3677	18.295	NaN	NaN	NaN	NaN	NaN	NaN
1892	PA3254		probable ATP-binding component of ABC transporter	Cytoplasmic Membrane [Class 2] ; Cytoplasmic Membrane [Class 3]	20.4405	NaN	NaN		NaN	NaN	NaN	21.0507	19.8783	20.3924	NaN	NaN	NaN	NaN	NaN	NaN
1893	PA3255		hypothetical protein	Cytoplasmic [Class 1] ; Cytoplasmic [Class 3]	23.979	23.0494	23.3649		0.929578	0.614093	-0.315486	24.437	23.4655	24.0345	23.0085	23.0111	23.1287	23.4638	22.3333	24.2977
1894	PA3256		probable oxidoreductase	Cytoplasmic Membrane [Class 3]	21.9402	22.3548	21.9554		-0.414571	-0.0151984	0.399373	22.5549	21.5246	21.7411	22.2039	22.584	22.2765	21.9978	21.2726	22.5958
1895	PA3257	algO	AlgO	Cytoplasmic Membrane [Class 3]	22.6378	22.9495	23.0384		-0.311665	-0.400571	-0.0889053	22.7287	22.7608	22.4239	23.0053	23.2057	22.6374	23.103	22.247	23.7652
1896	PA3259		hypothetical protein	Unknown [Class 3]	18.9589	17.3952	17.3458		1.56369	1.61313	0.0494378	19.3791	18.3629	19.1346	18.3771	16.4682	17.3404	16.0995	16.814	19.1238
1897	PA3259.1		Uncharacterized protein	Unknown [Class 3]	20.0264	19.5344	20.9024		0.49194	-0.876081	-1.36802	20.1152	19.8464	20.1176	20.4164	19.71	18.4769	21.2439	20.4454	21.018
1898	PA3260		probable transcriptional regulator	Unknown [Class 3]	19.6579	19.5297	19.5528		0.128171	0.105057	-0.0231139	20.811	20.3716	17.7912	20.7014	19.569	18.3188	19.3056	19.6022	19.7507
1899	PA3262		probable peptidyl-prolyl cis-trans isomerase, FkbP-type	Outer Membrane [Class 2] ; Outer Membrane Vesicle [Class 1] ; Cytoplasmic [Class 3]	23.7022	24.8498	24.5007		-1.1476	-0.798578	0.349021	23.6923	23.5367	23.8775	25.2981	24.7174	24.5338	24.7082	23.886	24.9081
1900	PA3263		conserved hypothetical protein	Cytoplasmic [Class 1] ; Periplasmic [Class 1] ; Cytoplasmic [Class 3]	24.3862	25.2759	25.4645		-0.889737	-1.07834	-0.188604	24.5256	24.1853	24.4476	25.5877	24.6182	25.6219	25.5303	24.7248	26.1386
1901	PA3266	capB	cold acclimation protein B	Cytoplasmic [Class 2] ; Cytoplasmic [Class 3]	24.3104	25.441	25.6906		-1.13053	-1.38019	-0.249662	25.2805	24.8563	22.7945	26.082	25.6713	24.5696	25.4357	25.3349	26.3013
1902	PA3267		hypothetical protein	Cytoplasmic Membrane [Class 3]	13.6045	15.0145	13.8096		-1.40995	-0.205038	1.20491	17.0152	10.7528	13.0456	15.139	14.7881	15.1163	14.5755	13.0127	13.8405
1903	PA3268		probable TonB-dependent receptor	Outer Membrane [Class 2] ; Outer Membrane Vesicle [Class 1] ; Outer Membrane [Class 3]	18.0133	20.4161	16.5789		-2.40282	1.43446	3.83728	20.6526	16.7866	16.6007	21.2434	19.2389	20.7662	16.2679	16.8495	16.6191
1904	PA3270		hypothetical protein	Unknown [Class 3]	22.5786	22.8092	23.2202		-0.230524	-0.641527	-0.411002	22.864	22.6205	22.2514	23.1099	22.8491	22.4685	23.2341	22.8917	23.5347
1906	PA3272		probable ATP-dependent DNA helicase	Cytoplasmic [Class 3]	10.5529	14.372	12.872		-3.81908	-2.31909	1.49999	10.2556	12.7131	8.68996	17.456	13.4273	12.2327	14.5017	11.4226	12.6917
1907	PA3276		hypothetical protein	Cytoplasmic [Class 3]	NaN	17.8979	19.0242		NaN	NaN	-1.12635	NaN	NaN	16.9216	18.224	18.128	17.3416	19.0818	NaN	18.9666
1908	PA3277		probable short-chain dehydrogenase	Cytoplasmic [Class 3]	18.1311	17.5245	18.4414		0.606632	-0.3103	-0.916932	19.0353	17.4527	17.9053	18.2502	17.5145	16.8088	19.7412	NaN	17.1416
1909	PA3279	oprP	Phosphate-specific outer membrane porin OprP precursor	Outer Membrane [Class 1] ; Outer Membrane [Class 3]	23.6559	17.2976	NaN		6.35833	NaN	NaN	23.8804	23.4939	23.5934	17.7279	17.6602	16.5047	15.0946	NaN	NaN
1910	PA3280	oprO	Pyrophosphate-specific outer membrane porin OprO precursor	Outer Membrane [Class 1] ; Outer Membrane [Class 3]	23.526	17.08	NaN		6.44597	NaN	NaN	23.8426	23.1451	23.5904	17.953	16.5639	16.7232	NaN	NaN	NaN
1911	PA3285		probable sigma-70 factor, ECF subfamily	Cytoplasmic [Class 3]	19.4247	20.0544	20.5919		-0.629669	-1.16724	-0.537572	19.6564	18.9313	19.6865	20.4875	20.109	19.5666	21.0323	19.4714	21.2721
1912	PA3286		beta-acetoacetyl-acyl carrier protein synthase	Cytoplasmic [Class 3]	24.1161	25.0223	24.7461		-0.906207	-0.630003	0.276204	24.1898	23.7461	24.4124	24.986	24.5781	25.5029	24.6315	23.9254	25.6815
1913	PA3287		conserved hypothetical protein	Periplasmic [Class 3]	18.8564	16.915	NaN		1.94139	NaN	NaN	18.5396	18.3926	19.6369	17.0965	16.7334	NaN	17.0768	NaN	NaN
1915	PA3295		probable HIT family protein	Cytoplasmic [Class 1] ; Cytoplasmic [Class 3]	24.0605	24.0134	24.9812		0.0471128	-0.92069	-0.967803	24.5454	23.8607	23.7755	24.909	24.1985	22.9327	25.0496	24.377	25.517
1916	PA3296	phoA	alkaline phosphatase	Periplasmic [Class 2] ; Periplasmic [Class 3]	22.5169	19.4837	NaN		3.03316	NaN	NaN	22.9512	21.906	22.6935	18.9288	20.2827	19.2397	NaN	NaN	NaN
1917	PA3297		probable ATP-dependent helicase	Cytoplasmic Membrane [Class 3]	16.0224	17.9154	18.129		-1.89296	-2.10652	-0.213558	15.6997	15.7623	16.6052	17.4736	18.4428	17.8298	18.4604	18.0826	17.8439
1918	PA3299	fadD1	long-chain-fatty-acid--CoA ligase	Cytoplasmic [Class 2] ; Outer Membrane Vesicle [Class 1] ; Cytoplasmic [Class 3]	21.2483	23.7542	23.8452		-2.50594	-2.59695	-0.0910168	21.5448	21.0736	21.1265	23.9892	23.6633	23.6102	24.0201	22.8526	24.663
1919	PA3300	fadD2	long-chain-fatty-acid--CoA ligase	Cytoplasmic [Class 2] ; Cytoplasmic [Class 3]	15.5576	18.8933	14.6619		-3.33573	0.895691	4.23142	16.6502	NaN	14.4649	18.4326	19.5913	18.656	15.1493	NaN	14.1745
1920	PA3301		hypothetical protein	Cytoplasmic [Class 3]	18.7849	20.1219	18.854		-1.33699	-0.0690645	1.26793	19.9257	19.5579	16.8711	20.4963	19.9623	19.9071	19.1528	17.5664	19.8427
1921	PA3302		conserved hypothetical protein	Unknown [Class 3]	24.1252	24.2321	24.4467		-0.106906	-0.321526	-0.214621	24.6677	23.8478	23.8601	24.679	23.7141	24.3032	24.7507	23.9601	24.6293
1923	PA3308	hepA	RNA helicase HepA	Cytoplasmic [Class 3]	18.2396	22.2353	22.6922		-3.99576	-4.45268	-0.45692	18.7496	17.9107	18.0584	21.8258	22.3597	22.5205	22.7927	22.5288	22.7553
1924	PA3309		conserved hypothetical protein	Outer Membrane Vesicle [Class 1] ; Cytoplasmic [Class 3]	27.0021	26.9581	28.1817		0.044014	-1.17956	-1.22357	27.0385	26.8765	27.0912	27.1722	27.2161	26.486	28.2316	27.7307	28.5828
1926	PA3312		probable 3-hydroxyisobutyrate dehydrogenase	Cytoplasmic [Class 3]	19.7408	21.7337	20.8295		-1.99287	-1.08872	0.90414	19.5595	19.4462	20.2167	21.9898	21.4766	21.7345	20.9265	20.4005	21.1615
1927	PA3313		putative periplasmic organophosphorous compound-binding protein	Periplasmic [Class 3]	25.8119	25.746	25.1987		0.0659746	0.613214	0.54724	25.9409	25.7199	25.775	26.0114	25.724	25.5025	25.4054	24.5393	25.6515
1928	PA3314		probable ATP-binding component of ABC transporter	Cytoplasmic Membrane [Class 3]	18.8961	20.2257	20.1391		-1.32968	-1.24303	0.0866432	20.0657	17.1765	19.446	20.1982	20.3513	20.1277	19.7542	20.2341	20.429
1929	PA3317		hypothetical protein	Outer Membrane Vesicle [Class 1] ; Unknown [Class 3]	15.7296	16.8999	15.3187		-1.17024	0.410889	1.58113	15.9231	15.7112	15.5546	16.5573	17.2425	NaN	NaN	15.544	15.0935
1931	PA3319	plcN	non-hemolytic phospholipase C precursor	Extracellular [Class 3]	21.2296	NaN	NaN		NaN	NaN	NaN	21.49	20.5379	21.6609	NaN	NaN	NaN	NaN	NaN	NaN
1932	PA3321		probable transcriptional regulator	Cytoplasmic [Class 2] ; Cytoplasmic [Class 3]	15.8412	21.9401	21.0101		-6.0989	-5.16888	0.930028	17.7873	16.6036	13.1328	19.5432	24.0806	22.1966	20.3459	19.9096	22.7748
1933	PA3322		hypothetical protein	Cytoplasmic [Class 3]	19.3868	19.5087	19.935		-0.121828	-0.548199	-0.426371	19.4214	19.897	18.8421	19.6487	17.8663	21.0111	20.2994	18.8923	20.6134
1934	PA3326	clpP2	ClpP2	Cytoplasmic [Class 3]	26.1446	23.4832	24.2901		2.66137	1.85452	-0.806849	26.3775	25.9886	26.0676	23.5093	23.5516	23.3888	24.3826	23.6784	24.8091
1935	PA3327		probable non-ribosomal peptide synthetase	Cytoplasmic [Class 2] ; Cytoplasmic [Class 3]	17.2265	15.3666	15.0369		1.85989	2.18961	0.329711	18.6051	15.2286	17.8459	14.4815	16.9927	14.6257	15.7622	14.3072	15.0414
1936	PA3328		probable FAD-dependent monooxygenase	Unknown (This protein may have multiple localization sites) [Class 3]	20.9117	NaN	NaN		NaN	NaN	NaN	20.6705	20.7241	21.3406	NaN	NaN	NaN	NaN	NaN	NaN
1937	PA3329		hypothetical protein	Cytoplasmic [Class 3]	22.4951	18.0431	17.8938		4.45199	4.60126	0.149261	22.8121	22.0956	22.5775	18.2614	18.0203	17.8474	18.3156	17.1285	18.2373
1938	PA3330		probable short chain dehydrogenase	Cytoplasmic [Class 3]	25.0971	16.475	17.9492		8.6221	7.14798	-1.47413	25.138	24.8294	25.3241	16.0589	17.1045	16.2617	17.9565	16.6866	19.2044
1939	PA3331		cytochrome P450	Cytoplasmic Membrane [Class 3]	22.9849	NaN	NaN		NaN	NaN	NaN	23.3601	23.146	22.4486	NaN	NaN	NaN	NaN	NaN	17.7136
1940	PA3332		conserved hypothetical protein	Cytoplasmic [Class 3]	23.7192	20.914	20.6075		2.80522	3.11171	0.306491	23.8644	23.3773	23.9159	21.3384	21.304	20.0996	20.8357	19.3406	21.6462
1941	PA3333	fabH2	3-oxoacyl-[acyl-carrier-protein] synthase III	Cytoplasmic [Class 3]	24.4259	20.7981	17.4019		3.62781	7.02396	3.39616	24.2185	24.5283	24.5309	24.5128	19.0471	18.8344	17.5274	16.3452	18.3332
1942	PA3334	acp3	Acp3	Unknown [Class 3]	22.6382	NaN	NaN		NaN	NaN	NaN	23.0595	22.6101	22.2451	NaN	NaN	NaN	NaN	NaN	NaN
1943	PA3335		hypothetical protein	Cytoplasmic [Class 3]	21.7892	NaN	NaN		NaN	NaN	NaN	21.814	21.8562	21.6974	NaN	NaN	NaN	NaN	NaN	NaN
1944	PA3337	rfaD	ADP-L-glycero-D-mannoheptose 6-epimerase	Cytoplasmic [Class 3]	16.9811	20.4141	21.7324		-3.43301	-4.75131	-1.3183	18.1292	16.7085	16.1055	20.1572	20.9252	20.1598	22.0483	20.4872	22.6616
1945	PA3338		hypothetical protein	Unknown [Class 3]	17.5458	NaN	17.3394		NaN	0.206397	NaN	17.4478	17.3311	17.8584	15.0513	NaN	NaN	17.6981	16.9305	17.3896
1947	PA3340		hypothetical protein	Unknown (This protein may have multiple localization sites) [Class 3]	16.9183	17.1219	16.0364		-0.20361	0.881887	1.0855	17.0823	16.5027	17.1699	16.8104	17.0534	17.502	15.8284	16.1221	16.1588
1948	PA3341		probable transcriptional regulator	Cytoplasmic [Class 3]	21.8159	22.8793	23.0762		-1.0634	-1.26032	-0.196917	22.0807	21.67	21.697	23.5966	22.9241	22.1172	22.8143	22.5666	23.8478
1949	PA3344	recQ	ATP-dependent DNA helicase RecQ	Cytoplasmic [Class 3]	14.8072	19.0836	19.6414		-4.27639	-4.83415	-0.557755	15.4883	13.9926	14.9408	19.3751	19.138	18.7378	20.2496	18.8005	19.874
1950	PA3345	hptB	Histidine phosphotransfer protein HptB	Cytoplasmic [Class 3]	20.8275	21.1802	21.2581		-0.352654	-0.430575	-0.0779209	21.7802	21.4696	19.2329	21.7421	20.3786	21.4199	21.6455	19.9989	22.1299
1951	PA3347	hsbA	HptB-dependent secretion and biofilm anti anti-sigma factor HsbA	Unknown [Class 3]	21.8556	20.4401	20.4331		1.4155	1.42251	0.0070165	21.7932	22.5192	21.2543	20.8421	21.2151	19.263	20.3889	20.4678	20.4424
1952	PA3348	cheR1	CheR1	Cytoplasmic [Class 3]	22.0539	23.6474	24.0222		-1.59355	-1.96826	-0.374704	22.2446	22.0007	21.9164	23.0204	25.0266	22.8954	23.5151	24.3365	24.2148
1953	PA3349		CheV	Cytoplasmic [Class 2] ; Cytoplasmic [Class 3]	25.0306	24.5252	24.0204		0.505344	1.01012	0.504778	25.3618	24.9082	24.8218	24.5916	24.5626	24.4214	24.0529	23.288	24.7204
1954	PA3350		hypothetical protein	Cytoplasmic [Class 3]	18.7561	19.666	20.609		-0.909825	-1.85287	-0.943047	19.1284	18.9195	18.2205	20.1656	19.8194	19.0129	20.6634	20.1182	21.0454
1955	PA3351	flgM	FlgM	Extracellular [Class 3]	22.3627	21.6985	21.835		0.66419	0.527667	-0.136522	22.574	22.0656	22.4485	21.9138	21.9288	21.2529	22.0577	21.1403	22.3071
1956	PA3352		hypothetical protein	Cytoplasmic [Class 3]	21.893	21.5777	22.1092		0.315291	-0.216152	-0.531443	22.3211	21.3904	21.9675	21.9671	21.6499	21.1162	22.4894	20.8989	22.9393
1957	PA3353	flgZ	FlgZ	Cytoplasmic [Class 3]	22.0604	21.7028	21.0438		0.357561	1.01655	0.658987	21.9215	22.192	22.0677	21.3967	21.9146	21.7972	21.3929	20.2053	21.5334
1959	PA3356	pauA5	Glutamylpolyamine synthetase	Cytoplasmic [Class 3]	NaN	19.1312	21.5637		NaN	NaN	-2.4325	NaN	NaN	NaN	19.2248	19.3328	18.8361	21.2093	20.6114	22.8705
1960	PA3357	dsdA	D-serine dehydratase	Cytoplasmic [Class 3]	20.1477	21.6987	22.0772		-1.55097	-1.92947	-0.378498	20.8461	19.7662	19.8309	22.1236	21.1989	21.7736	22.2942	20.8863	23.0511
1961	PA3364	amiC	aliphatic amidase expression-regulating protein	Cytoplasmic [Class 1] ; Cytoplasmic [Class 3]	15.6878	NaN	19.2134		NaN	-3.52565	NaN	15.8919	15.4837	NaN	NaN	NaN	NaN	19.0409	NaN	19.386
1962	PA3366	amiE	aliphatic amidase	Cytoplasmic [Class 1] ; Cytoplasmic [Class 3]	NaN	NaN	20.5115		NaN	NaN	NaN	NaN	NaN	NaN	NaN	NaN	14.5248	20.6328	19.6341	21.2676
1963	PA3368		probable acetyltransferase	Unknown [Class 3]	24.4389	NaN	NaN		NaN	NaN	NaN	24.5768	24.2842	24.4556	NaN	NaN	NaN	NaN	NaN	NaN
1964	PA3373		conserved hypothetical protein	Cytoplasmic [Class 3]	21.7479	18.1329	18.4677		3.61495	3.28019	-0.334765	21.7968	21.8697	21.5771	18.3527	18.6872	17.3589	18.6251	18.0917	18.6862
1965	PA3374		conserved hypothetical protein	Cytoplasmic [Class 3]	22.8189	NaN	19.135		NaN	3.68392	NaN	23.1348	22.5744	22.7476	NaN	NaN	NaN	18.9616	19.3084	NaN
1966	PA3375		probable ATP-binding component of ABC transporter	Cytoplasmic Membrane [Class 3]	23.5495	NaN	NaN		NaN	NaN	NaN	23.8026	23.1231	23.7229	NaN	NaN	NaN	NaN	NaN	NaN
1967	PA3376		probable ATP-binding component of ABC transporter	Cytoplasmic Membrane [Class 3]	21.5944	19.1613	18.2807		2.43307	3.31368	0.880607	21.7067	21.6022	21.4742	20.1014	19.0847	18.2978	18.1584	NaN	18.403
1968	PA3377		conserved hypothetical protein	Cytoplasmic [Class 3]	23.3855	NaN	NaN		NaN	NaN	NaN	23.4555	23.455	23.2461	NaN	NaN	NaN	NaN	NaN	NaN
1969	PA3378		conserved hypothetical protein	Cytoplasmic [Class 3]	20.1736	NaN	NaN		NaN	NaN	NaN	20.7198	19.7968	20.0042	NaN	NaN	NaN	NaN	NaN	NaN
1970	PA3379		conserved hypothetical protein	Unknown [Class 3]	21.4401	NaN	NaN		NaN	NaN	NaN	21.7341	21.4844	21.1018	NaN	NaN	NaN	NaN	NaN	NaN
1971	PA3380		conserved hypothetical protein	Cytoplasmic [Class 3]	21.9914	NaN	NaN		NaN	NaN	NaN	22.4448	21.7066	21.8228	NaN	NaN	NaN	NaN	NaN	NaN
1972	PA3381		probable transcriptional regulator	Cytoplasmic [Class 3]	19.0236	NaN	NaN		NaN	NaN	NaN	18.4351	18.6066	20.0292	NaN	NaN	NaN	NaN	NaN	NaN
1973	PA3383		binding protein component of ABC phosphonate transporter	Periplasmic [Class 3]	28.0557	24.823	18.3977		3.2327	9.65796	6.42525	27.9578	28.1437	28.0656	24.8496	24.8709	24.7485	18.3491	18.2735	18.5706
1974	PA3384	phnC	ATP-binding component of ABC phosphonate transporter	Cytoplasmic Membrane [Class 2] ; Cytoplasmic Membrane [Class 3]	23.2537	NaN	NaN		NaN	NaN	NaN	23.5301	22.9038	23.3273	NaN	NaN	NaN	NaN	NaN	NaN
1975	PA3385	amrZ	alginate and motility regulator Z	Cytoplasmic [Class 1] ; Cytoplasmic [Class 3]	19.5028	17.6887	21.612		1.81407	-2.10922	-3.92329	20.2691	18.3728	19.8665	18.3077	16.5232	18.2353	21.6154	21.5391	21.6814
1976	PA3388		conserved hypothetical protein	Cytoplasmic [Class 3]	NaN	NaN	19.8364		NaN	NaN	NaN	NaN	NaN	NaN	NaN	16.9679	NaN	19.7866	NaN	19.8862
1977	PA3392	nosZ	nitrous-oxide reductase precursor	Periplasmic [Class 2] ; Periplasmic [Class 3]	NaN	NaN	22.2969		NaN	NaN	NaN	NaN	NaN	20.54	22.5609	NaN	NaN	22.6506	20.4083	23.8317
1978	PA3397	fprA	FprA	Cytoplasmic [Class 3]	25.4685	26.2677	26.5782		-0.799234	-1.10977	-0.310539	25.5384	25.4451	25.4219	26.3029	26.1938	26.3064	26.8882	25.784	27.0625
1981	PA3413		conserved hypothetical protein	Unknown [Class 3]	21.2749	21.2674	21.5123		0.00751177	-0.237351	-0.244863	22.1361	21.2361	20.4525	21.5986	21.7638	20.4398	22.3077	20.4942	21.7348
1982	PA3414		hypothetical protein	Unknown [Class 3]	18.7385	17.1356	20.4093		1.60286	-1.67081	-3.27367	17.9197	21.6464	16.6493	17.3629	18.1358	15.9082	18.4379	NaN	22.3807
1983	PA3415		probable dihydrolipoamide acetyltransferase	Cytoplasmic [Class 3]	19.2818	17.6632	19.6073		1.61866	-0.325435	-1.9441	19.5507	19.0672	19.2276	18.7653	17.0453	17.1789	19.9242	18.7947	20.1029
1984	PA3416		probable pyruvate dehydrogenase E1 component, beta chain	Unknown (This protein may have multiple localization sites) [Class 3]	15.2702	15.4593	17.7279		-0.189086	-2.45765	-2.26857	NaN	14.7997	15.7408	16.816	14.1026	NaN	18.5661	15.446	19.1716
1985	PA3417		probable pyruvate dehydrogenase E1 component, alpha subunit	Cytoplasmic [Class 3]	16.0644	16.6573	18.9792		-0.592894	-2.91484	-2.32194	NaN	15.8638	16.265	16.7406	NaN	16.574	19.421	17.4409	20.0757
1986	PA3418	ldh	leucine dehydrogenase	Cytoplasmic [Class 3]	20.5641	18.8121	19.2833		1.75201	1.2809	-0.471119	20.9158	20.3216	20.455	20.037	16.9004	19.499	18.1652	19.8438	19.8407
1987	PA3419		hypothetical protein	Cytoplasmic [Class 3]	20.1056	17.2734	17.0106		2.83216	3.09497	0.262807	20.1341	20.2507	19.932	17.9023	17.6651	16.2529	17.7244	16.0842	17.2233
1988	PA3423		probable transcriptional regulator	Unknown [Class 3]	19.5691	17.9905	20.345		1.5786	-0.775922	-2.35452	21.1211	17.1176	20.4685	16.7028	17.3251	19.9435	19.8452	NaN	20.8448
1989	PA3426		probable enoyl CoA-hydratase/isomerase	Cytoplasmic [Class 3]	19.7383	16.4728	17.8016		3.26545	1.93662	-1.32883	19.6601	19.7469	19.8078	17.7904	15.4072	16.2209	18.634	16.2483	18.5227
1990	PA3427		probable short-chain dehydrogenases	Cytoplasmic [Class 3]	21.7504	20.6979	19.9412		1.05253	1.80918	0.756644	21.6443	21.957	21.6499	20.6752	20.7307	20.6877	20.1132	18.7519	20.9585
1991	PA3430		probable aldolase	Cytoplasmic [Class 3]	20.6377	NaN	NaN		NaN	NaN	NaN	21.2519	19.8054	20.8559	NaN	NaN	18.1383	16.8765	NaN	NaN
1992	PA3433		probable transcriptional regulator	Cytoplasmic [Class 2] ; Cytoplasmic [Class 3]	17.3768	15.8719	16.1251		1.50486	1.25168	-0.253187	16.4765	18.2771	NaN	15.7281	16.9417	14.946	15.6163	14.1696	18.5894
1993	PA3435		conserved hypothetical protein	Unknown [Class 3]	23.2015	24.2317	25.0735		-1.03025	-1.87201	-0.84176	23.0016	23.6242	22.9785	24.9308	24.0251	23.7392	25.4302	24.777	25.0132
1994	PA3437	folM	dihydromonapterin reductase, FolM	Unknown [Class 3]	18.8425	19.0171	17.5624		-0.174607	1.28006	1.45467	19.4104	18.4438	18.6732	18.9005	19.2387	18.912	17.4182	17.4831	17.7859
1995	PA3438	folE1	GTP cyclohydrolase I precursor	Cytoplasmic [Class 3]	19.2331	19.4302	18.7076		-0.197091	0.525511	0.722602	19.5917	19.298	18.8095	20.0029	18.24	20.0475	19.6858	17.6758	18.761
1996	PA3439	folX	d-erythro-7,8-dihydroneopterin triphosphate epimerase	Cytoplasmic [Class 3]	21.5267	21.1357	21.2456		0.390997	0.2811	-0.109897	21.8377	21.1927	21.5497	21.4126	21.2029	20.7917	21.8354	20.0832	21.8182
1997	PA3440		conserved hypothetical protein	Unknown [Class 3]	25.0265	25.1634	25.0101		-0.136972	0.0163981	0.15337	25.4788	24.5703	25.0303	25.484	24.9232	25.0831	25.2177	24.6058	25.2066
1998	PA3440.1		Uncharacterized protein	Unknown [Class 3]	24.0125	24.0277	24.0096		-0.0151215	0.00298119	0.0181026	24.3417	23.8153	23.8806	24.309	24.4699	23.3041	24.2934	22.9162	24.819
1999	PA3441		probable molybdopterin-binding protein	Unknown [Class 3]	20.2254	19.5633	18.9896		0.662059	1.23575	0.573686	20.1642	20.4393	20.0726	18.6407	20.4859	NaN	18.8943	19.085	NaN
2000	PA3442		probable ATP-binding component of ABC transporter	Cytoplasmic Membrane [Class 3]	NaN	16.927	NaN		NaN	NaN	NaN	NaN	NaN	NaN	18.4336	13.5961	18.7514	NaN	NaN	NaN
2001	PA3444		conserved hypothetical protein	Cytoplasmic [Class 3]	17.1072	22.0971	NaN		-4.98989	NaN	NaN	17.2226	17.108	16.9909	21.713	21.9749	22.6032	NaN	NaN	NaN
2002	PA3445		conserved hypothetical protein	Unknown (This protein may have multiple localization sites) [Class 3]	19.0897	21.8007	NaN		-2.71103	NaN	NaN	19.353	18.5022	19.4139	21.4489	22.0425	21.9108	NaN	14.4513	NaN
2003	PA3446		conserved hypothetical protein	Unknown [Class 3]	NaN	19.8449	18.3391		NaN	NaN	1.50582	NaN	16.9627	NaN	19.6633	20.3994	19.4721	18.3071	17.5884	19.1219
2004	PA3450	lsfA	1-Cys peroxiredoxin LsfA	Cytoplasmic [Class 3]	23.1291	24.3152	23.3615		-1.1861	-0.232423	0.953678	22.8018	23.396	23.1896	24.7022	24.1014	24.142	23.7131	22.1737	24.1978
2006	PA3452	mqoA	malate:quinone oxidoreductase	Outer Membrane Vesicle [Class 1] ; Cytoplasmic [Class 3]	NaN	16.7839	19.1599		NaN	NaN	-2.37603	NaN	15.3948	NaN	NaN	15.5017	18.0661	18.4194	19.1466	19.9138
2007	PA3453		conserved hypothetical protein	Unknown [Class 3]	21.9754	23.1434	22.8729		-1.16802	-0.89755	0.270475	21.9446	22.4403	21.5413	23.3733	22.954	23.103	23.3076	22.1286	23.1827
2009	PA3455		conserved hypothetical protein	Cytoplasmic [Class 3]	19.3936	20.6231	20.3136		-1.22954	-0.920064	0.309475	19.4583	19.7264	18.996	21.0774	20.5397	20.2521	20.2883	19.6132	21.0393
2010	PA3456		hypothetical protein	Cytoplasmic [Class 3]	NaN	16.9112	18.8647		NaN	NaN	-1.95349	NaN	NaN	NaN	18.4086	17.4141	14.9107	19.5763	17.5625	19.4552
2011	PA3458		probable transcriptional regulator	Unknown [Class 3]	19.3235	20.1664	22.0081		-0.842958	-2.68464	-1.84168	20.3846	19.6908	17.895	21.1712	20.6794	18.6487	22.0124	21.0752	22.9367
2012	PA3459		probable glutamine amidotransferase	Cytoplasmic [Class 3]	20.9567	19.8419	19.9215		1.11487	1.03527	-0.0796013	21.163	20.6587	21.0485	19.438	19.757	20.3306	20.054	18.5554	21.1549
2013	PA3460		probable acetyltransferase	Cytoplasmic [Class 3]	19.1845	15.0792	17.0138		4.10537	2.17073	-1.93464	19.4861	18.6419	19.4256	16.2531	16.0852	12.8992	17.6685	15.9644	17.4085
2014	PA3461		conserved hypothetical protein	Cytoplasmic [Class 3]	21.7871	17.813	18.5001		3.97409	3.28697	-0.687117	22.6718	21.078	21.6114	18.6858	16.4005	18.3527	18.2764	18.0378	19.1861
2015	PA3463		conserved hypothetical protein	Cytoplasmic [Class 3]	19.4181	17.4401	18.7478		1.97803	0.670301	-1.30772	19.551	19.6855	19.0178	17.9755	16.1588	18.1859	20.4548	16.3068	19.4818
2016	PA3464		hypothetical protein	Unknown [Class 3]	16.8559	NaN	NaN		NaN	NaN	NaN	17.3333	16.8622	16.3722	NaN	NaN	NaN	NaN	NaN	NaN
2018	PA3466		probable ATP-dependent RNA helicase	Cytoplasmic [Class 3]	16.7113	21.6476	22.0521		-4.93623	-5.34079	-0.404561	17.4812	15.317	17.3358	21.4582	21.7063	21.7782	22.3101	21.3099	22.5365
2019	PA3468		conserved hypothetical protein	Cytoplasmic Membrane [Class 3]	NaN	17.0848	18.3729		NaN	NaN	-1.28811	10.6958	NaN	NaN	17.3552	16.2578	17.6413	18.9933	17.2238	18.9014
2020	PA3469		conserved hypothetical protein	Cytoplasmic [Class 3]	20.1025	19.9096	20.3967		0.19289	-0.294171	-0.487061	20.7107	19.5389	20.0579	20.3931	19.4195	19.9162	20.4584	19.632	21.0996
2021	PA3470		hypothetical protein	Unknown [Class 3]	19.0337	19.5839	20.8373		-0.550223	-1.80362	-1.25339	19.6462	18.8345	18.6204	20.6491	20.8526	17.25	20.5946	19.9455	21.9718
2022	PA3471		probable malic enzyme	Cytoplasmic [Class 3]	21.9076	24.1574	24.2535		-2.24984	-2.34598	-0.0961393	21.8855	21.3981	22.4391	24.0576	24.5241	23.8905	24.3508	23.7603	24.6495
2023	PA3475	pheC	cyclohexadienyl dehydratase precursor	Periplasmic [Class 1] ; Periplasmic [Class 3]	21.0025	20.9743	20.2297		0.0282243	0.772797	0.744572	20.5456	21.3022	21.1598	21.1859	21.0638	20.6731	20.3013	19.1737	21.2141
2024	PA3476	rhlI	autoinducer synthesis protein RhlI	Unknown [Class 3]	21.167	18.9493	19.9713		2.21767	1.19564	-1.02203	21.6721	20.9184	20.9104	19.5854	19.3525	17.9099	20.182	19.3225	20.4095
2025	PA3477	rhlR	transcriptional regulator RhlR	Cytoplasmic [Class 1] ; Cytoplasmic [Class 3]	23.4813	19.6039	20.8015		3.87737	2.67979	-1.19759	23.8931	23.0326	23.5181	19.4298	19.3132	20.0687	21.1846	19.6964	21.5235
2026	PA3478	rhlB	rhamnosyltransferase chain B	Cytoplasmic [Class 3]	19.1519	NaN	18.1871		NaN	0.96483	NaN	20.2873	17.6931	19.4754	NaN	16.424	NaN	18.3737	17.5317	18.6559
2027	PA3479	rhlA	rhamnosyltransferase chain A	Cytoplasmic [Class 3]	22.8141	NaN	NaN		NaN	NaN	NaN	23.1092	22.3428	22.9903	NaN	NaN	NaN	NaN	16.2274	NaN
2028	PA3480		probable deoxycytidine triphosphate deaminase	Cytoplasmic [Class 3]	23.4414	24.4037	24.178		-0.962282	-0.736652	0.22563	24.1257	23.3754	22.8231	24.3107	24.4331	24.4672	24.5051	23.3504	24.6786
2029	PA3481		conserved hypothetical protein	Cytoplasmic Membrane [Class 3]	23.4086	24.1089	24.2233		-0.700323	-0.814744	-0.114421	23.3454	23.4063	23.4741	24.1103	24.1765	24.0399	24.4326	23.7621	24.4753
2030	PA3482	metG	methionyl-tRNA synthetase	Cytoplasmic [Class 2] ; Cytoplasmic [Class 3]	21.5737	24.1982	24.5628		-2.62452	-2.98914	-0.36462	21.8525	21.2712	21.5975	24.3289	24.2763	23.9895	24.6365	23.9367	25.1153
2031	PA3483		hypothetical protein	Outer Membrane Vesicle [Class 1] ; Unknown (This protein may have multiple localization sites) [Class 3]	NaN	19.5174	18.7828		NaN	NaN	0.734659	NaN	15.2361	NaN	18.2186	22.2391	18.0946	19.5911	16.9444	19.8128
2032	PA3484	tse3	Tse3	Extracellular [Class 1] ; Host Associated [Class 1] ; Cytoplasmic Membrane [Class 3]	17.5582	18.1991	16.3498		-0.640915	1.20831	1.84923	16.6605	19.1908	16.8231	17.9708	18.0732	18.5533	15.3085	16.896	16.845
2034	PA3487	tle5	Tle5	Periplasmic [Class 1] ; Host Associated [Class 1] ; Periplasmic [Class 3]	11.0925	12.7828	NaN		-1.69024	NaN	NaN	9.70577	15.2489	8.32292	14.0957	11.9001	12.3525	NaN	14.6611	NaN
2036	PA3491		probable ferredoxin	Cytoplasmic [Class 3]	14.8956	17.0186	15.2822		-2.12296	-0.386629	1.73633	13.5095	NaN	16.2817	15.9542	19.0568	16.0447	13.54	13.5861	18.7206
2038	PA3495	nth	endonuclease III	Cytoplasmic [Class 3]	18.3847	19.3352	20.0555		-0.950479	-1.67083	-0.720346	18.8834	17.886	NaN	20.3532	19.7652	17.8873	20.4463	19.231	20.4893
2039	PA3496		hypothetical protein	Cytoplasmic [Class 3]	20.2599	22.4242	22.1369		-2.16431	-1.87697	0.28734	18.9721	NaN	21.5476	22.6123	NaN	22.2361	22.8873	21.3864	NaN
2043	PA3508		probable transcriptional regulator	Cytoplasmic [Class 3]	17.6772	15.3369	NaN		2.34024	NaN	NaN	16.4998	NaN	18.8545	NaN	15.5606	15.1133	NaN	NaN	NaN
2044	PA3515		hypothetical protein	Cytoplasmic [Class 3]	21.2	21.5258	NaN		-0.325823	NaN	NaN	20.7597	21.1232	21.717	21.7024	21.0588	21.8162	NaN	NaN	NaN
2046	PA3518		hypothetical protein	Cytoplasmic [Class 3]	21.2671	21.2049	NaN		0.0622851	NaN	NaN	20.9608	21.527	21.3136	20.7652	20.7732	22.0761	NaN	NaN	NaN
2047	PA3519		hypothetical protein	Cytoplasmic [Class 3]	18.7246	20.2418	NaN		-1.51716	NaN	NaN	17.9771	18.7893	19.4075	20.2635	19.1745	21.2873	NaN	NaN	NaN
2048	PA3520		putative periplasmic substrate binding protein	Periplasmic [Class 1] ; Unknown [Class 3]	19.9236	NaN	NaN		NaN	NaN	NaN	19.9037	19.0835	20.7836	NaN	16.333	NaN	NaN	NaN	NaN
2049	PA3524	gloA1	lactoylglutathione lyase	Cytoplasmic [Class 3]	22.6979	23.0957	23.8159		-0.397802	-1.11796	-0.720157	22.7777	22.6861	22.6301	23.7506	22.9493	22.5873	24.0379	23.3616	24.0482
2050	PA3525	argG	argininosuccinate synthase	Cytoplasmic [Class 3]	25.01	26.612	25.4829		-1.60198	-0.472868	1.12911	25.4493	24.6408	24.9399	26.7867	26.3529	26.6963	25.6562	24.6378	26.1545
2051	PA3526	motY	MotY	Outer Membrane [Class 3]	17.4877	18.3538	17.5351		-0.866133	-0.0473661	0.818767	17.5795	17.1591	17.7246	16.4268	NaN	20.2809	17.9315	15.9512	18.7225
2052	PA3527	pyrC	dihydroorotase	Cytoplasmic [Class 3]	23.8195	24.3702	24.2076		-0.550676	-0.388158	0.162518	24.218	23.5705	23.67	24.3302	24.0661	24.7142	24.3237	23.5022	24.797
2053	PA3528	rnt	ribonuclease T	Cytoplasmic [Class 3]	21.7544	22.4227	22.7156		-0.668364	-0.961269	-0.292905	22.116	21.287	21.8601	23.0074	22.4403	21.8206	22.4144	22.4587	23.2738
2054	PA3529		alkylhydroperoxide reductase C	Periplasmic [Class 1] ; Cytoplasmic [Class 3]	27.5869	28.0694	27.9743		-0.482455	-0.387447	0.0950082	27.7657	27.2954	27.6996	28.0654	28.0665	28.0762	28.1725	27.4597	28.2908
2055	PA3531	bfrB	bacterioferritin	Outer Membrane Vesicle [Class 1] ; Cytoplasmic [Class 3]	22.3773	23.7262	24.0536		-1.34888	-1.67632	-0.327439	22.5577	21.9762	22.598	23.9999	24.0811	23.0976	24.1896	23.6561	24.3151
2056	PA3533	grxD	GrxD	Unknown [Class 3]	23.4814	23.9968	24.7627		-0.515355	-1.28124	-0.765881	23.8299	23.7152	22.8992	23.9697	24.1383	23.8824	24.8337	24.1004	25.3539
2057	PA3534		probable oxidoreductase	Cytoplasmic [Class 3]	16.1039	14.5286	NaN		1.57523	NaN	NaN	17.4326	13.7744	17.1046	12.364	15.2326	15.9893	NaN	NaN	NaN
2058	PA3535		probable serine protease	Outer Membrane [Class 3]	18.896	20.4795	17.4512		-1.58349	1.44477	3.02826	19.9918	17.1097	19.5865	20.483	18.9846	21.9709	17.9218	18.766	15.6658
2059	PA3537	argF	ornithine carbamoyltransferase, anabolic	Cytoplasmic [Class 1] ; Cytoplasmic [Class 3]	22.8659	24.8638	22.7426		-1.99793	0.123285	2.12121	22.9469	22.9033	22.7475	24.87	24.7496	24.9719	22.9562	21.7534	23.5183
2060	PA3538		probable ATP-binding component of ABC transporter	Cytoplasmic Membrane [Class 2] ; Cytoplasmic Membrane [Class 3]	19.6207	22.9753	22.4442		-3.35461	-2.82344	0.53117	20.5774	18.8924	19.3924	22.636	22.8133	23.4768	22.7974	21.3741	23.161
2061	PA3539		conserved hypothetical protein	Cytoplasmic [Class 3]	22.5065	23.2326	23.1073		-0.726079	-0.600744	0.125335	22.658	22.3516	22.51	23.1541	23.1615	23.3822	23.3907	22.0935	23.8376
2062	PA3550	algF	alginate o-acetyltransferase AlgF	Periplasmic [Class 3]	19.8436	17.3077	17.5738		2.53597	2.26986	-0.266113	20.7284	19.9482	18.8543	17.732	17.3926	16.7984	17.3985	16.6032	18.7197
2064	PA3552	arnB	ArnB	Cytoplasmic [Class 3]	17.7206	NaN	22.2604		NaN	-4.53986	NaN	16.7616	17.1041	19.296	NaN	NaN	NaN	22.6634	21.2283	22.8896
2065	PA3553	arnC	ArnC	Outer Membrane Vesicle [Class 1] ; Cytoplasmic Membrane [Class 3]	NaN	NaN	13.4231		NaN	NaN	NaN	NaN	NaN	NaN	NaN	NaN	NaN	16.4473	12.394	11.4279
2066	PA3554	arnA	ArnA	Outer Membrane Vesicle [Class 1] ; Cytoplasmic [Class 3]	NaN	14.0821	21.8639		NaN	NaN	-7.78179	NaN	NaN	NaN	14.4674	NaN	13.6969	21.9439	21.6395	22.0083
2067	PA3555	arnD	ArnD	Cytoplasmic [Class 3]	NaN	NaN	18.3846		NaN	NaN	NaN	NaN	NaN	NaN	NaN	NaN	NaN	18.8392	16.6094	19.7051
2069	PA3559		probable nucleotide sugar dehydrogenase	Cytoplasmic [Class 3]	NaN	NaN	20.6419		NaN	NaN	NaN	NaN	NaN	NaN	NaN	NaN	NaN	20.7063	20.0031	21.2164
2070	PA3561	fruK	1-phosphofructokinase	Cytoplasmic [Class 3]	17.5496	18.3152	21.8105		-0.76561	-4.26089	-3.49528	17.3586	17.7461	17.5441	18.3232	18.5853	18.0372	22.186	21.5244	21.721
2071	PA3562	fruI	phosphotransferase system transporter enzyme I, FruI	Cytoplasmic [Class 2] ; Unknown (This protein may have multiple localization sites) [Class 3]	14.1296	18.6107	21.4873		-4.48115	-7.35773	-2.87659	14.5336	12.874	14.9811	18.4074	18.6912	18.7336	21.3833	20.8829	22.1957
2072	PA3563	fruR	fructose transport system repressor FruR	Cytoplasmic [Class 3]	19.4419	20.9807	21.6603		-1.53881	-2.2184	-0.679588	19.8758	19.1095	19.3405	20.814	20.4991	21.6291	21.8047	20.5921	22.5842
2073	PA3566		conserved hypothetical protein	Unknown [Class 3]	19.0523	20.1813	20.3834		-1.12898	-1.33109	-0.202106	19.1147	18.7566	19.2857	20.9511	20.4494	19.1434	20.8679	20.9623	19.32
2074	PA3567		probable oxidoreductase	Cytoplasmic [Class 3]	22.1142	22.1248	22.6224		-0.0105731	-0.50819	-0.497617	22.2113	21.8138	22.3175	22.2153	21.9991	22.1599	22.8949	21.7892	23.1832
2075	PA3569	mmsB	3-hydroxyisobutyrate dehydrogenase	Cytoplasmic [Class 1] ; Cytoplasmic [Class 3]	NaN	NaN	21.4594		NaN	NaN	NaN	NaN	NaN	NaN	NaN	NaN	NaN	21.2948	20.8633	22.22
2076	PA3570	mmsA	methylmalonate-semialdehyde dehydrogenase	Cytoplasmic [Class 3]	13.0886	NaN	21.0441		NaN	-7.95555	NaN	NaN	12.3073	13.8699	14.3523	NaN	NaN	21.4801	20.0489	21.6035
2077	PA3572		hypothetical protein	Unknown [Class 3]	19.6053	NaN	NaN		NaN	NaN	NaN	20.2016	17.9567	20.6577	NaN	NaN	NaN	NaN	NaN	NaN
2078	PA3574	nalD	NalD	Cytoplasmic [Class 1] ; Cytoplasmic [Class 3]	18.471	19.8971	20.1491		-1.42611	-1.67811	-0.252	19.3636	18.9006	17.1489	19.3816	19.3058	21.004	19.6988	19.9895	20.7591
2079	PA3574.1		Uncharacterized protein	Unknown [Class 3]	23.2479	22.4618	21.4457		0.786079	1.80219	1.01612	24.0875	22.9701	22.686	22.5317	22.8133	22.0403	21.7104	20.2479	22.3787
2080	PA3575		hypothetical protein	Cytoplasmic Membrane [Class 3]	16.8089	19.0066	19.7588		-2.19773	-2.94991	-0.752185	16.9612	16.8396	16.626	19.6763	19.1199	18.2237	19.6358	19.3514	20.2893
2082	PA3579		probable carbohydrate kinase	Cytoplasmic [Class 3]	NaN	15.9176	20.8275		NaN	NaN	-4.90984	NaN	NaN	NaN	15.7709	16.0643	NaN	20.398	20.3266	21.7578
2083	PA3580		conserved hypothetical protein	Cytoplasmic [Class 1] ; Cytoplasmic [Class 3]	18.8439	19.4233	20.9355		-0.579447	-2.0916	-1.51215	19.1084	18.9875	18.4358	19.8107	19.6223	18.837	20.5961	20.4259	21.7844
2084	PA3582	glpK	glycerol kinase	Cytoplasmic [Class 3]	18.8396	20.2284	24.3182		-1.3888	-5.47851	-4.08971	19.5245	18.2729	18.7215	20.4496	20.2155	20.0203	24.3989	23.6743	24.8812
2085	PA3583	glpR	glycerol-3-phosphate regulon repressor	Cytoplasmic [Class 3]	21.4924	22.0714	22.2039		-0.578993	-0.71157	-0.132577	21.405	21.6551	21.417	22.2205	21.9543	22.0393	22.4771	21.6226	22.5121
2086	PA3584	glpD	glycerol-3-phosphate dehydrogenase	Cytoplasmic [Class 1] ; Cytoplasmic [Class 3]	13.7678	NaN	24.6257		NaN	-10.8579	NaN	14.9445	12.5911	NaN	NaN	NaN	NaN	24.836	24.0376	25.0036
2087	PA3587	metR	transcriptional regulator MetR	Cytoplasmic [Class 2] ; Cytoplasmic [Class 3]	19.3936	20.8098	19.8812		-1.41625	-0.487626	0.928623	19.458	19.4129	19.3099	21.0654	20.7243	20.6398	19.9185	18.8932	20.8319
2089	PA3598		conserved hypothetical protein	Cytoplasmic [Class 3]	16.5152	NaN	NaN		NaN	NaN	NaN	NaN	16.5483	16.4821	15.1581	NaN	NaN	NaN	NaN	NaN
2090	PA3599		probable transcriptional regulator	Cytoplasmic [Class 3]	NaN	17.3636	17.312		NaN	NaN	0.0515525	16.1059	NaN	NaN	17.7801	16.7709	17.5397	17.4028	NaN	17.2212
2091	PA3602		conserved hypothetical protein	Outer Membrane Vesicle [Class 1] ; Cytoplasmic [Class 3]	15.0538	16.0835	14.0957		-1.02971	0.958116	1.98782	15.5473	13.9637	15.6504	15.6947	17.0141	15.5418	11.0032	16.1217	15.1622
2092	PA3604	erdR	response regulator ErdR	Cytoplasmic [Class 3]	21.9005	22.4928	22.3719		-0.592363	-0.471465	0.120898	22.0671	21.5816	22.0527	22.5221	22.6304	22.326	22.426	21.754	22.9358
2094	PA3607	potA	polyamine transport protein PotA	Cytoplasmic Membrane [Class 2] ; Cytoplasmic Membrane [Class 3]	16.6383	19.7005	21.931		-3.0622	-5.29267	-2.23047	16.3602	16.1879	17.3669	19.9102	19.1834	20.008	21.8525	21.4178	22.5227
2095	PA3610	potD	polyamine transport protein PotD	Periplasmic [Class 2] ; Periplasmic [Class 3]	18.2823	21.2826	23.7643		-3.00028	-5.48199	-2.48171	18.7787	17.9202	18.1479	21.8155	20.6237	21.4085	24.047	23.1468	24.099
2096	PA3611		hypothetical protein	Unknown [Class 3]	24.88	24.3521	24.7561		0.527875	0.123898	-0.403977	25.0953	24.4682	25.0763	24.8693	23.8549	24.332	25.2039	23.6172	25.4471
2097	PA3613		hypothetical protein	Cytoplasmic [Class 3]	17.8279	21.3015	22.4499		-3.47366	-4.62204	-1.14838	18.6283	16.5423	18.3129	20.9337	22.5718	20.3991	22.6128	21.9607	22.7762
2098	PA3614		hypothetical protein	Cytoplasmic [Class 3]	19.8998	20.6871	22.0765		-0.78732	-2.1767	-1.38938	20.0761	19.3535	20.2698	20.6697	21.354	20.0378	22.6844	21.0335	22.5117
2099	PA3615		hypothetical protein	Cytoplasmic [Class 3]	23.6708	22.6873	22.0747		0.983476	1.59606	0.612584	24.2312	23.1506	23.6306	22.6886	22.1486	23.2248	22.4681	20.8908	22.8652
2100	PA3616		conserved hypothetical protein	Cytoplasmic [Class 3]	16.555	17.0504	17.5625		-0.495356	-1.00745	-0.512091	16.5416	16.9556	16.1678	17.9993	17.7375	15.4143	17.0824	17.6848	17.9202
2101	PA3617	recA	RecA protein	Cytoplasmic [Class 1] ; Outer Membrane Vesicle [Class 1] ; Cytoplasmic [Class 3]	25.5029	26.479	26.6137		-0.976105	-1.11082	-0.134719	25.7945	25.3535	25.3606	26.5873	25.8859	26.9637	26.7448	26.0719	27.0243
2102	PA3618		conserved hypothetical protein	Unknown [Class 3]	20.0189	20.001	20.0179		0.0178827	0.000988007	-0.0168947	20.5367	20.4504	19.0696	20.0481	20.6871	19.2679	19.7098	19.2857	21.0582
2103	PA3620	mutS	DNA mismatch repair protein MutS	Cytoplasmic [Class 3]	17.3761	21.7384	22.0518		-4.3623	-4.67572	-0.313426	18.3652	16.5166	17.2464	21.5732	22.096	21.5459	22.1976	21.6808	22.277
2104	PA3621	fdxA	ferredoxin I	Cytoplasmic [Class 3]	24.7678	26.3072	26.0237		-1.53943	-1.25597	0.283461	25.0003	24.7014	24.6016	26.7275	26.4299	25.7642	26.0914	25.3297	26.6501
2105	PA3622	rpoS	sigma factor RpoS	Cytoplasmic [Class 3]	24.6952	22.3618	23.2303		2.33335	1.46484	-0.868513	24.6696	24.7142	24.7018	22.27	22.4903	22.3252	23.1639	22.5771	23.95
2107	PA3624	pcm	L-isoaspartate protein carboxylmethyltransferase type II	Cytoplasmic [Class 2] ; Cytoplasmic [Class 3]	23.0165	23.1185	23.4987		-0.102027	-0.482251	-0.380224	23.605	22.6047	22.8397	23.1418	23.0889	23.1248	23.8476	22.6987	23.9498
2108	PA3625	surE	survival protein SurE	Unknown [Class 3]	23.3202	23.3478	23.955		-0.0275434	-0.634809	-0.607265	23.734	22.7006	23.5261	23.8188	22.5668	23.6576	24.7832	22.3873	24.6946
2109	PA3626		conserved hypothetical protein	Cytoplasmic [Class 3]	17.8331	20.0445	20.2656		-2.21144	-2.43257	-0.221127	17.9507	NaN	17.7154	18.6358	21.2183	20.2793	21.0933	18.9106	20.793
2110	PA3627	ygbB	2C-methyl-D-erythritol 2,4-cyclodiphosphate synthase	Cytoplasmic [Class 3]	21.8278	21.8627	22.3234		-0.0348949	-0.495635	-0.46074	22.1325	21.6828	21.668	22.3047	21.6664	21.617	22.1558	21.7662	23.0483
2111	PA3628		putative esterase	Unknown [Class 3]	18.7609	19.6697	20.2652		-0.90879	-1.50434	-0.595545	17.9048	19.2653	19.1126	20.1641	17.9225	20.9225	20.0399	19.212	21.5438
2112	PA3629	adhC	alcohol dehydrogenase class III	Cytoplasmic [Class 2] ; Cytoplasmic [Class 3]	21.1822	22.6495	23.2267		-1.46734	-2.04454	-0.577201	21.6744	20.8657	21.0064	22.6705	23.0396	22.2384	23.46	21.9809	24.2393
2115	PA3632		conserved hypothetical protein	Unknown [Class 3]	15.7285	17.1754	19.6882		-1.44687	-3.9597	-2.51283	15.9532	NaN	15.5039	18.6035	16.8487	16.0741	20.0781	19.3309	19.6557
2116	PA3633	ygbP	4-diphosphocytidyl-2-C-methylerythritol synthase	Cytoplasmic [Class 3]	20.1139	20.5553	20.5536		-0.441392	-0.439702	0.00168991	20.7848	19.1223	20.4346	20.6905	20.9158	20.0597	21.0433	19.4275	21.1901
2118	PA3635	eno	enolase	Cytoplasmic [Class 2] ; Cytoplasmic [Class 3]	26.9274	28.0318	27.8212		-1.10438	-0.893817	0.210562	27.4264	26.4995	26.8564	28.1095	27.7814	28.2045	27.8564	27.4086	28.1987
2119	PA3636	kdsA	2-dehydro-3-deoxyphosphooctonate aldolase	Cytoplasmic [Class 1] ; Cytoplasmic [Class 3]	23.5498	24.5925	24.8221		-1.04275	-1.27232	-0.229565	23.6424	23.386	23.621	24.6783	24.5012	24.5982	24.934	24.185	25.3474
2120	PA3637	pyrG	CTP synthase	Cytoplasmic [Class 3]	22.8107	25.3978	25.9339		-2.58718	-3.12325	-0.536071	23.2148	22.4523	22.7648	25.3011	25.4907	25.4017	25.9997	25.3373	26.4648
2122	PA3639	accA	acetyl-coenzyme A carboxylase carboxyl transferase (alpha subunit)	Outer Membrane Vesicle [Class 1] ; Cytoplasmic [Class 3]	25.4006	26.7679	26.6237		-1.3673	-1.22307	0.144234	25.3788	25.4295	25.3937	26.8057	26.7586	26.7394	26.644	26.0618	27.1653
2123	PA3640	dnaE	DNA polymerase III, alpha chain	Cytoplasmic [Class 2] ; Cytoplasmic [Class 3]	16.3398	20.2686	20.3608		-3.92879	-4.02093	-0.0921345	17.3051	15.2147	16.4996	19.3195	20.9069	20.5795	20.3795	19.8607	20.842
2124	PA3641		probable amino acid permease	Outer Membrane Vesicle [Class 1] ; Cytoplasmic Membrane [Class 3]	13.9717	14.7756	21.0203		-0.803883	-7.04863	-6.24475	10.9026	17.0408	NaN	14.2447	15.3065	NaN	21.0354	20.5463	21.4792
2125	PA3642	rnhB	ribonuclease HII	Cytoplasmic [Class 3]	18.2608	20.3397	19.0744		-2.0789	-0.813509	1.26539	17.819	18.3304	18.6331	20.7637	20.1363	20.1192	18.1903	18.4555	20.5773
2126	PA3643	lpxB	lipid A-disaccharide synthase	Cytoplasmic [Class 3]	NaN	21.8234	21.9097		NaN	NaN	-0.0863196	16.3206	NaN	NaN	22.1388	20.8467	22.4845	22.4689	20.7326	22.5274
2127	PA3644	lpxA	UDP-N-acetylglucosamine acyltransferase	Cytoplasmic [Class 2] ; Cytoplasmic [Class 3]	23.2291	24.045	24.5098		-0.815927	-1.2807	-0.464773	23.1918	23.1964	23.2992	24.1521	24.0493	23.9336	24.8597	23.5085	25.1612
2128	PA3645	fabZ	(3R)-hydroxymyristoyl-[acyl carrier protein] dehydratase	Cytoplasmic [Class 3]	20.9674	22.9663	23.4409		-1.99893	-2.47353	-0.474606	21.0873	21.5244	20.2904	23.7027	23.2437	21.9525	23.3623	23.0996	23.8609
2129	PA3646	lpxD	UDP-3-O-[3-hydroxylauroyl] glucosamine N-acyltransferase	Cytoplasmic [Class 3]	22.7032	23.6131	23.2426		-0.909891	-0.539435	0.370456	22.3356	22.7535	23.0204	23.6332	22.9225	24.2836	23.245	23.251	23.2319
2130	PA3647		probable outer membrane protein precursor	Unknown (This protein may have multiple localization sites) [Class 3]	24.5602	24.9833	24.8309		-0.423103	-0.270706	0.152397	24.5721	24.6848	24.4237	25.7912	25.1308	24.0278	24.5537	24.408	25.531
2131	PA3648	opr86	outer membrane protein Opr86	Outer Membrane [Class 1] ; Outer Membrane Vesicle [Class 1] ; Outer Membrane [Class 3]	20.4982	22.4423	21.487		-1.94415	-0.988787	0.95536	20.7261	20.243	20.5254	22.1253	22.7514	22.4502	21.452	21.1801	21.8287
2133	PA3650	dxr	1-deoxy-d-xylulose 5-phosphate reductoisomerase	Unknown [Class 3]	19.2903	21.3652	20.9308		-2.07488	-1.64046	0.434419	20.3006	18.2466	19.3238	21.57	20.8332	21.6923	20.8179	20.3999	21.5745
2134	PA3651	cdsA	phosphatidate cytidylyltransferase	Cytoplasmic Membrane [Class 2] ; Cytoplasmic Membrane [Class 3]	NaN	19.0251	NaN		NaN	NaN	NaN	NaN	NaN	NaN	19.3374	NaN	18.7127	NaN	NaN	NaN
2135	PA3652	uppS	undecaprenyl pyrophosphate synthetase	Cytoplasmic [Class 3]	21.1117	22.0566	22.0263		-0.944942	-0.914605	0.0303364	20.9182	21.339	21.0778	22.1748	22.2132	21.7818	21.9056	20.7551	23.4182
2136	PA3653	frr	ribosome recycling factor	Cytoplasmic [Class 1] ; Cytoplasmic [Class 3]	25.7807	26.3447	26.4482		-0.563999	-0.667554	-0.103555	26.0429	25.5195	25.7797	26.4261	26.2618	26.3461	26.5572	26.0332	26.7543
2137	PA3654	pyrH	uridylate kinase	Cytoplasmic [Class 3]	23.7698	24.98	24.7747		-1.21026	-1.00493	0.205329	24.0724	23.4291	23.8078	25.0914	24.8938	24.9549	25.0841	24.0347	25.2053
2138	PA3655	tsf	elongation factor Ts	Cytoplasmic [Class 3]	28.177	28.8322	28.8084		-0.655238	-0.631385	0.0238539	28.2413	28.1669	28.1228	28.7667	28.5226	29.2074	28.9627	28.2078	29.2546
2139	PA3656	rpsB	30S ribosomal protein S2	Outer Membrane Vesicle [Class 1] ; Cytoplasmic [Class 3]	27.4864	29.0788	29.2384		-1.59245	-1.75205	-0.159603	27.5802	27.3514	27.5276	29.1027	29.0612	29.0726	29.1172	28.8618	29.7363
2140	PA3657	map	methionine aminopeptidase	Cytoplasmic [Class 3]	23.3108	23.6221	24.0159		-0.311295	-0.705121	-0.393826	23.3947	23.1812	23.3566	24.1502	23.7374	22.9788	23.9749	23.2325	24.8404
2141	PA3658	glnD	protein-PII uridylyltransferase	Cytoplasmic [Class 3]	13.5579	17.5093	16.6941		-3.95143	-3.13619	0.815238	14.5729	11.1606	14.9402	17.3325	17.6472	17.5483	16.6659	16.4476	16.9687
2142	PA3659		probable aminotransferase	Cytoplasmic [Class 3]	19.9667	22.2987	21.6067		-2.332	-1.64006	0.691942	20.35	19.775	19.775	22.5507	21.543	22.8023	21.6553	20.8262	22.3387
2143	PA3660		probable sodium/hydrogen antiporter	Cytoplasmic Membrane [Class 3]	16.3073	17.2898	16.2415		-0.982508	0.0657142	1.04822	16.3555	16.4484	16.1179	18.0072	18.2901	15.572	17.8413	17.7282	13.1552
2145	PA3662		hypothetical protein	Unknown [Class 3]	18.9511	17.9109	17.8203		1.0402	1.13079	0.0905854	19.5716	19.8794	17.4022	18.666	19.9084	15.1582	17.6178	17.5948	18.2482
2146	PA3664		conserved hypothetical protein	Unknown [Class 3]	22.5744	23.2739	23.4302		-0.699544	-0.855815	-0.156271	22.8242	21.9836	22.9152	24.1387	22.9815	22.7016	23.6648	22.8879	23.7378
2147	PA3666	dapD	tetrahydrodipicolinate succinylase	Unknown [Class 3]	25.0608	26.3634	26.3274		-1.30263	-1.26668	0.0359421	25.156	24.9516	25.0747	26.3505	26.065	26.6747	26.5529	25.7157	26.7137
2148	PA3667		probable pyridoxal-phosphate dependent enzyme	Cytoplasmic [Class 3]	17.5771	19.3188	19.7394		-1.74169	-2.16226	-0.420576	18.4969	16.0775	18.1568	19.2475	18.2045	20.5044	19.5112	19.1141	20.5929
2149	PA3668		conserved hypothetical protein	Cytoplasmic [Class 3]	19.547	18.89	18.0262		0.656975	1.52071	0.863735	20.1011	18.7209	19.8189	19.8752	18.7764	18.0184	19.2126	14.5284	20.3378
2150	PA3672		probable ATP-binding component of ABC transporter	Cytoplasmic Membrane [Class 2] ; Cytoplasmic [Class 3]	18.4726	20.3509	19.9957		-1.87826	-1.52302	0.355235	18.0665	19.1229	18.2285	20.7237	20.7986	19.5304	20.2006	18.7393	21.0471
2151	PA3673	plsB	glycerol-3-phosphate acyltransferase	Outer Membrane Vesicle [Class 1] ; Cytoplasmic Membrane [Class 3]	17.5126	18.078	17.7323		-0.565363	-0.219631	0.345732	16.9531	NaN	18.0722	18.2035	18.4986	17.5319	17.8265	17.1993	18.171
2152	PA3674		hypothetical protein	Outer Membrane Vesicle [Class 1] ; Unknown [Class 3]	20.5832	20.2591	18.9367		0.324067	1.64646	1.3224	20.5933	20.5537	20.6025	20.5382	20.3515	19.8876	20.2674	19.968	16.5747
2153	PA3675		hypothetical protein	Unknown [Class 3]	22.549	23.5067	23.8775		-0.957719	-1.32855	-0.370834	22.842	22.8655	21.9394	23.9584	23.1981	23.3636	23.821	23.3158	24.4958
2154	PA3676	mexK	MexK	Cytoplasmic Membrane [Class 2] ; Cytoplasmic Membrane [Class 3]	11.4795	NaN	NaN		NaN	NaN	NaN	13.4896	NaN	9.46938	NaN	NaN	NaN	NaN	NaN	16.8401
2155	PA3678	mexL	MexL	Cytoplasmic [Class 3]	19.6779	18.864	19.8382		0.813929	-0.16032	-0.97425	19.9096	19.3338	19.7904	18.6264	18.806	19.1597	20.1824	19.1335	20.1988
2156	PA3680		conserved hypothetical protein	Unknown [Class 3]	16.1787	19.043	18.1107		-2.86427	-1.93203	0.932243	16.7988	14.5335	17.2038	19.8886	18.6842	18.5561	18.799	16.9151	18.6181
2157	PA3682		hypothetical protein	Unknown [Class 3]	20.5898	17.2344	NaN		3.35538	NaN	NaN	20.5302	20.308	20.9311	18.6252	17.5905	15.4874	NaN	NaN	NaN
2158	PA3683		conserved hypothetical protein	Cytoplasmic [Class 3]	15.1574	15.5911	17.4398		-0.433712	-2.28234	-1.84863	NaN	14.8608	15.454	16.2137	NaN	14.9686	16.7363	16.0768	19.5061
2159	PA3685	yeaZ	YeaZ	Cytoplasmic Membrane [Class 3]	20.6054	21.257	21.7785		-0.651534	-1.17304	-0.521502	20.8356	20.2928	20.6879	21.3228	21.0937	21.3543	21.7919	21.1602	22.3834
2160	PA3686	adk	adenylate kinase	Cytoplasmic [Class 3]	25.6789	26.08	26.06		-0.401081	-0.381081	0.0200005	25.6691	25.8182	25.5493	26.4416	25.8123	25.986	26.2677	25.4806	26.4316
2161	PA3687	ppc	phosphoenolpyruvate carboxylase	Cytoplasmic [Class 3]	17.4785	18.3842	17.8937		-0.905705	-0.415178	0.490527	18.2704	16.6082	17.5568	18.2438	18.8392	18.0696	17.551	17.2765	18.8535
2162	PA3688		hypothetical protein	Unknown [Class 3]	20.5661	NaN	NaN		NaN	NaN	NaN	20.4981	20.9024	20.2976	NaN	NaN	NaN	NaN	NaN	NaN
2163	PA3689		probable transcriptional regulator	Cytoplasmic [Class 3]	19.0781	19.0135	19.5892		0.0645924	-0.511078	-0.57567	18.6346	19.1391	19.4607	19.7804	19.4202	17.8399	18.634	19.3082	20.8253
2164	PA3690		probable metal-transporting P-type ATPase	Cytoplasmic Membrane [Class 3]	15.9926	16.2335	14.2595		-0.240944	1.73302	1.97397	16.9346	14.9961	16.047	15.9753	16.9596	15.7657	14.9202	15.5066	12.3518
2165	PA3691		hypothetical protein	Outer Membrane Vesicle [Class 1] ; Unknown [Class 3]	20.3279	18.9491	20.5712		1.3788	-0.243252	-1.62205	20.1898	20.6165	20.1776	19.9523	18.6058	18.2892	20.7957	19.0633	21.8546
2166	PA3692	lptF	Lipotoxon F, LptF	Outer Membrane [Class 1] ; Outer Membrane Vesicle [Class 1] ; Outer Membrane [Class 3]	21.093	19.6951	21.1506		1.39795	-0.0576401	-1.45559	21.3405	20.9642	20.9743	19.6823	19.4283	19.9746	20.8955	20.7912	21.7652
2168	PA3694		hypothetical protein	Unknown [Class 3]	17.121	18.6629	18.5996		-1.54189	-1.47865	0.0632413	17.93	16.8175	16.6154	19.0678	19.5168	17.4039	18.2344	16.9104	20.654
2169	PA3696		conserved hypothetical protein	Unknown [Class 3]	22.1987	21.475	20.6752		0.72367	1.52351	0.799843	22.2545	22.2548	22.0866	22.0784	21.2184	21.1282	20.8728	19.7769	21.3758
2170	PA3697		hypothetical protein	Cytoplasmic [Class 3]	16.9554	19.4783	19.0732		-2.52287	-2.11774	0.405133	16.1744	16.7481	17.9439	19.69	18.7137	20.0312	18.6159	19.0485	19.5551
2171	PA3698		hypothetical protein	Unknown [Class 3]	21.3528	20.9451	21.1379		0.407644	0.214865	-0.192778	21.1797	21.7668	21.1118	21.1419	21.4909	20.2026	21.253	20.4111	21.7496
2172	PA3699		probable transcriptional regulator	Cytoplasmic [Class 3]	22.3973	21.3011	20.8917		1.09616	1.50557	0.40941	22.9743	22.0583	22.1593	21.2161	20.9989	21.6884	21.6628	19.6774	21.3349
2173	PA3700	lysS	lysyl-tRNA synthetase	Cytoplasmic [Class 2] ; Cytoplasmic [Class 3]	24.8639	26.1912	26.2404		-1.32738	-1.37653	-0.049153	24.9531	24.8528	24.7857	26.3889	26.1386	26.0462	26.2645	25.5855	26.8713
2174	PA3702	wspR	WspR (CheY3)	Cytoplasmic [Class 3]	21.5015	21.5364	21.3342		-0.0349172	0.167322	0.202239	21.6669	21.2112	21.6265	21.5877	21.3219	21.6998	21.3911	20.6689	21.9426
2176	PA3704	wspE	probable chemotaxis sensor/effector fusion protein	Cytoplasmic [Class 3]	14.6891	17.8209	18.9263		-3.13181	-4.23713	-1.10533	16.203	13.1878	14.6766	18.0556	18.0448	17.3623	19.0289	18.4182	19.3317
2177	PA3705	wspD	WspD (CheW4)	Cytoplasmic [Class 3]	19.8931	18.1461	18.0629		1.74694	1.83021	0.0832729	19.8737	20.0143	19.7913	19.0242	17.2397	18.1746	18.0995	17.9755	18.1136
2179	PA3707	wspB	WspB (CheW3)	Cytoplasmic [Class 3]	17.5611	18.2776	18.2201		-0.716451	-0.658979	0.0574719	18.813	17.2512	16.6191	18.5977	18.9744	17.2606	18.9373	15.8255	19.8975
2180	PA3708	wspA	Chemoreceptor WspA	Outer Membrane [Class 2] ; Outer Membrane Vesicle [Class 1] ; Cytoplasmic Membrane [Class 3]	16.7477	16.9499	16.2521		-0.202144	0.495619	0.697762	15.2223	15.0727	19.9482	15.2163	19.9631	15.6702	16.0492	16.1271	16.58
2181	PA3711		probable transcriptional regulator	Cytoplasmic [Class 3]	NaN	NaN	16.4708		NaN	NaN	NaN	15.3283	NaN	NaN	NaN	16.1382	NaN	16.4049	NaN	16.5367
2182	PA3712		hypothetical protein	Cytoplasmic Membrane [Class 3]	24.1248	22.0544	22.3248		2.07043	1.80008	-0.27035	23.7739	24.1253	24.4753	23.6937	21.0813	21.3883	22.6864	21.1817	23.1062
2183	PA3713	spdH	spermidine dehydrogenase, SpdH	Cytoplasmic Membrane [Class 1] ; Cytoplasmic [Class 3]	19.4237	22.0952	23.4105		-2.67156	-3.98686	-1.3153	19.7423	19.6444	18.8843	22.2479	22.1209	21.9169	23.5509	22.599	24.0817
2184	PA3716		hypothetical protein	Outer Membrane Vesicle [Class 1] ; Unknown [Class 3]	17.581	21.1754	19.1138		-3.59439	-1.53282	2.06157	18.2683	16.9409	17.5339	20.7021	21.5071	21.317	18.4513	19.3192	19.571
2185	PA3717		probable peptidyl-prolyl cis-trans isomerase, FkbP-type	Unknown (This protein may have multiple localization sites) [Class 3]	20.0583	21.082	21.1661		-1.02374	-1.10785	-0.084102	20.4509	19.6827	20.0411	21.241	21.1499	20.8551	21.5228	20.4849	21.4906
2186	PA3720		hypothetical protein	Cytoplasmic [Class 3]	20.0173	19.9472	20.595		0.070055	-0.577766	-0.647821	19.9146	20.1978	19.9393	19.908	20.7329	19.2008	21.3583	19.7936	20.6333
2187	PA3721	nalC	NalC	Cytoplasmic [Class 3]	17.5379	18.665	19.9056		-1.12713	-2.3677	-1.24056	17.7441	17.3317	NaN	19.1056	17.9011	18.9883	19.6908	18.9336	21.0924
2189	PA3723		probable FMN oxidoreductase	Cytoplasmic [Class 3]	22.6058	20.7565	20.4157		1.84929	2.19005	0.340761	23.4573	22.2073	22.1529	20.6634	20.336	21.27	20.6127	19.5362	21.0983
2190	PA3724	lasB	elastase LasB	Extracellular [Class 1] ; Extracellular [Class 3]	18.2523	NaN	15.0535		NaN	3.19875	NaN	17.6007	19.5435	17.6127	20.4566	NaN	NaN	14.4949	NaN	15.6122
2191	PA3725	recJ	single-stranded-DNA-specific exonuclease RecJ	Cytoplasmic [Class 3]	NaN	16.8439	18.4281		NaN	NaN	-1.58415	NaN	NaN	NaN	18.28	17.1841	15.0677	17.7694	17.8456	19.6692
2192	PA3726		conserved hypothetical protein	Cytoplasmic [Class 3]	22.62	23.2936	23.5714		-0.673589	-0.951361	-0.277772	23.0605	22.6311	22.1684	23.4069	23.5634	22.9105	23.4349	23.0865	24.1927
2193	PA3727		hypothetical protein	Cytoplasmic [Class 3]	20.607	21.241	20.9109		-0.63394	-0.303897	0.330043	20.5517	20.6269	20.6425	21.4718	20.828	21.4231	20.9262	19.9951	21.8115
2194	PA3728		hypothetical protein	Cytoplasmic Membrane [Class 3]	16.627	20.3394	19.9913		-3.7124	-3.36433	0.348073	17.8923	15.2745	16.7142	19.9119	19.878	21.2282	20.7157	19.694	19.5642
2195	PA3729		conserved hypothetical protein	Outer Membrane Vesicle [Class 1] ; Cytoplasmic Membrane [Class 3]	19.0202	21.4054	20.4785		-2.38526	-1.45829	0.926976	19.321	18.4671	19.2724	21.5101	21.3742	21.332	20.5688	19.9536	20.913
2197	PA3731		conserved hypothetical protein	Cytoplasmic [Class 3]	24.837	24.9514	24.6739		-0.114367	0.163153	0.277519	24.6853	24.9241	24.9017	25.4793	24.7119	24.6631	24.7589	24.0326	25.2302
2198	PA3732		Uncharacterized protein	Unknown [Class 3]	23.645	23.6139	23.765		0.0310771	-0.119949	-0.151026	23.8649	22.8863	24.1839	23.9151	23.4875	23.4392	23.6166	23.5992	24.079
2199	PA3733		hypothetical protein	Cytoplasmic [Class 2] ; Cytoplasmic [Class 3]	19.5035	19.6782	18.9882		-0.174784	0.515217	0.690001	20.5633	18.393	19.5541	19.3682	19.5979	20.0687	20.3777	16.1078	20.4792
2201	PA3735	thrC	threonine synthase	Cytoplasmic [Class 3]	21.1084	24.3786	24.2023		-3.27012	-3.09381	0.176305	22.4386	19.9395	20.9473	24.2376	24.0972	24.8008	24.7351	23.1198	24.7519
2202	PA3736	hom	homoserine dehydrogenase	Cytoplasmic [Class 3]	23.8503	25.4226	25.0014		-1.5724	-1.15111	0.421282	23.9815	23.5667	24.0026	25.6606	25.5963	25.0111	25.1265	24.5479	25.3297
2203	PA3737	dsbC	thiol:disulfide interchange protein DsbC	Periplasmic [Class 2] ; Periplasmic [Class 3]	23.5116	23.864	24.6775		-0.352453	-1.16598	-0.813526	23.7153	23.1766	23.6427	24.1602	24.1548	23.2771	24.8004	24.3987	24.8336
2204	PA3738	xerD	integrase/recombinase XerD	Cytoplasmic [Class 3]	16.5254	19.5588	19.5456		-3.03333	-3.02018	0.0131435	17.7678	16.5679	15.2406	19.5554	19.2492	19.8718	19.5811	18.8297	20.2261
2205	PA3740		hypothetical protein	Unknown [Class 3]	21.4706	19.6209	NaN		1.84971	NaN	NaN	20.5704	20.7361	23.1053	19.8831	20.9938	17.9857	13.4585	NaN	NaN
2206	PA3741		hypothetical protein	Unknown [Class 3]	NaN	NaN	18.6677		NaN	NaN	NaN	NaN	NaN	NaN	NaN	NaN	NaN	18.4781	16.894	20.6309
2207	PA3742	rplS	50S ribosomal protein L19	Cytoplasmic [Class 3]	24.6175	27.475	28.0085		-2.85747	-3.39106	-0.533586	25.151	24.3211	24.3803	28.041	27.3395	27.0444	27.9965	27.6693	28.3598
2208	PA3743	trmD	tRNA (guanine-N1)-methyltransferase	Cytoplasmic [Class 1] ; Cytoplasmic [Class 3]	19.9434	21.4007	21.5314		-1.45729	-1.58796	-0.130673	20.0481	19.8108	19.9713	20.8785	21.6257	21.6978	21.4667	20.5707	22.5567
2209	PA3744	rimM	16S rRNA processing protein	Cytoplasmic [Class 3]	21.6273	22.7596	23.4477		-1.13226	-1.82037	-0.688104	21.6305	21.4424	21.8091	23.1647	22.6716	22.4425	23.5917	22.9956	23.7558
2210	PA3745	rpsP	30S ribosomal protein S16	Cytoplasmic [Class 3]	25.0424	27.3088	27.6921		-2.26637	-2.64968	-0.383315	25.6458	24.8665	24.6148	27.7252	27.4628	26.7383	27.9883	27.0348	28.0532
2211	PA3746	ffh	signal recognition particle protein Ffh	Cytoplasmic Membrane [Class 3]	21.6805	24.5695	24.2924		-2.88905	-2.61188	0.277173	21.5879	21.4151	22.0384	24.7974	24.3537	24.5575	24.8071	23.338	24.7321
2213	PA3751	purT	phosphoribosylglycinamide formyltransferase 2	Cytoplasmic Membrane [Class 2] ; Cytoplasmic Membrane [Class 3]	22.6433	23.7731	23.6199		-1.12974	-0.976549	0.153187	22.9364	22.1619	22.8317	23.5346	23.823	23.9616	23.6235	22.8777	24.3584
2214	PA3753		conserved hypothetical protein	Cytoplasmic [Class 1] ; Cytoplasmic [Class 3]	22.5714	21.9943	21.9248		0.577108	0.646585	0.0694777	22.5053	22.7133	22.4955	22.4419	21.7841	21.7567	22.04	21.0833	22.651
2215	PA3754		hypothetical protein	Cytoplasmic [Class 3]	20.8829	19.5777	19.7277		1.3052	1.15522	-0.149973	21.6497	21.033	19.9659	19.0718	19.7583	19.9029	20.9184	18.7897	19.4749
2216	PA3755		conserved hypothetical protein	Cytoplasmic [Class 3]	18.5942	NaN	NaN		NaN	NaN	NaN	19.8633	18.7041	17.2152	16.2981	NaN	NaN	NaN	18.9421	NaN
2217	PA3756		hypothetical protein	Unknown [Class 3]	17.9765	21.9392	21.1191		-3.96272	-3.14259	0.820133	18.0716	18.4428	17.415	23.8445	22.0751	19.898	17.5965	23.377	22.3837
2218	PA3757	nagR	Transcriptional regulator of N-Acetylglucosamine catabolism operon	Cytoplasmic [Class 3]	18.0754	16.7218	NaN		1.35358	NaN	NaN	16.5471	NaN	19.6037	17.8035	17.005	15.3569	NaN	NaN	16.8912
2219	PA3758		probable N-acetylglucosamine-6-phosphate deacetylase	Cytoplasmic [Class 3]	19.849	19.4457	19.6318		0.403269	0.217196	-0.186073	19.9011	19.476	20.1699	20.2833	18.3221	19.7317	19.4308	19.0708	20.3938
2220	PA3759		probable aminotransferase	Cytoplasmic [Class 3]	18.8124	19.4262	19.2409		-0.613772	-0.428485	0.185287	19.5204	18.7373	18.1794	19.7174	19.4431	19.118	19.8421	17.7786	20.1019
2221	PA3760		N-Acetyl-D-Glucosamine phosphotransferase system transporter	Cytoplasmic [Class 2] ; Cytoplasmic [Class 3]	13.2619	17.4276	16.9972		-4.16571	-3.73535	0.430355	10.7322	NaN	15.7916	17.9864	17.4666	16.8298	17.3097	16.8425	16.8395
2223	PA3762		hypothetical protein	Unknown [Class 3]	21.4675	20.2411	21.1944		1.22639	0.27304	-0.953353	21.7444	21.4181	21.2399	19.8993	20.606	20.218	21.5614	20.483	21.539
2224	PA3763	purL	phosphoribosylformylglycinamidine synthase	Cytoplasmic [Class 3]	18.6337	21.8419	22.8361		-3.20823	-4.20246	-0.994232	19.4413	17.7041	18.7555	21.3541	21.9249	22.2467	23.0322	22.3193	23.1569
2226	PA3765		hypothetical protein	Unknown [Class 3]	17.1577	19.8967	19.5484		-2.73897	-2.39067	0.348304	18.9057	18.9857	13.5817	20.4095	19.0063	20.2742	18.5655	19.3528	20.7268
2227	PA3767		conserved hypothetical protein	Cytoplasmic [Class 3]	17.6816	18.0661	19.2638		-0.384495	-1.58218	-1.19768	17.436	17.7305	17.8783	19.0232	17.3112	17.8639	19.2893	18.9491	19.553
2228	PA3768		probable metallo-oxidoreductase	Unknown (This protein may have multiple localization sites) [Class 3]	17.045	18.9535	19.36		-1.90857	-2.31504	-0.406471	17.305	17.0862	16.7437	19.7464	18.3624	18.7518	19.71	18.5448	19.8252
2229	PA3769	guaA	GMP synthase	Cytoplasmic [Class 3]	21.2373	24.4477	25.4591		-3.21042	-4.22186	-1.01144	21.6675	20.7364	21.3078	24.4672	24.5384	24.3375	25.6808	24.691	26.0055
2230	PA3770	guaB	inosine-5'-monophosphate dehydrogenase	Cytoplasmic [Class 3]	25.1258	26.2415	26.8557		-1.11576	-1.72997	-0.614202	25.2922	25.0012	25.0839	26.4791	26.2376	26.0079	26.9217	26.3983	27.2472
2233	PA3776		probable transcriptional regulator	Cytoplasmic [Class 2] ; Cytoplasmic [Class 3]	NaN	16.2581	17.5772		NaN	NaN	-1.31911	NaN	NaN	NaN	NaN	16.9974	15.5187	17.4755	NaN	17.6789
2234	PA3777	xseA	exodeoxyribonuclease VII large subunit	Cytoplasmic [Class 3]	NaN	17.0061	16.079		NaN	NaN	0.927136	NaN	NaN	NaN	18.5792	17.6454	14.7937	16.7399	15.418	NaN
2235	PA3778		probable transcriptional regulator	Cytoplasmic [Class 2] ; Cytoplasmic [Class 3]	NaN	17.5118	17.5167		NaN	NaN	-0.00483894	NaN	NaN	15.9602	18.1256	17.417	16.9929	17.1202	NaN	17.9132
2236	PA3779		putative periplasmic substrate binding protein	Periplasmic [Class 3]	20.3771	20.6566	20.5126		-0.27957	-0.135483	0.144087	20.3912	20.2197	20.5203	20.9799	20.6482	20.3419	19.9393	19.7349	21.8634
2237	PA3783		hypothetical protein	Unknown [Class 3]	20.5539	18.8613	20.6044		1.69266	-0.0504373	-1.74309	21.1486	20.4549	20.0583	18.5638	20.4014	17.6187	20.6751	18.7492	22.3888
2238	PA3785		putative copper binding protein	Periplasmic [Class 1] ; Unknown [Class 3]	20.103	20.4209	21.9871		-0.317848	-1.88413	-1.56628	20.6168	21.2591	18.4331	19.6916	21.7308	19.8401	22.4924	21.2258	22.2432
2239	PA3787		conserved hypothetical protein	Unknown [Class 3]	20.6027	20.8769	20.9128		-0.274204	-0.310065	-0.0358607	20.8167	20.6264	20.3651	20.9623	20.8461	20.8224	21.2406	19.7402	21.7576
2241	PA3790	oprC	Putative copper transport outer membrane porin OprC precursor	Outer Membrane [Class 1] ; Outer Membrane Vesicle [Class 1] ; Outer Membrane [Class 3]	NaN	NaN	18.7858		NaN	NaN	NaN	NaN	NaN	NaN	NaN	NaN	NaN	18.6294	17.7536	19.9744
2242	PA3792	leuA	2-isopropylmalate synthase	Cytoplasmic [Class 3]	22.4386	24.807	22.3573		-2.36843	0.0813338	2.44977	22.842	21.9701	22.5036	24.7629	25.0638	24.5943	22.657	21.7588	22.656
2243	PA3793		hypothetical protein	Unknown [Class 3]	21.6157	22.4289	22.7639		-0.813205	-1.1482	-0.33499	22.0415	21.3775	21.4281	22.9928	22.6028	21.6911	22.7083	22.541	23.0424
2245	PA3795		probable oxidoreductase	Cytoplasmic [Class 3]	24.3138	22.2521	22.2431		2.06165	2.07074	0.00909042	24.2974	24.3735	24.2705	22.0269	23.1054	21.6241	22.393	21.6109	22.7253
2246	PA3796		hypothetical protein	Cytoplasmic Membrane [Class 3]	26.3339	23.6768	24.8272		2.65708	1.50669	-1.15039	26.737	25.8616	26.4029	24.0423	24.2288	22.7592	25.459	24.105	24.9175
2247	PA3797		conserved hypothetical protein	Cytoplasmic [Class 3]	22.3292	22.2704	21.2545		0.0588627	1.07473	1.01587	22.7282	22.4928	21.7666	22.1697	21.9753	22.666	21.1995	20.4612	22.1027
2248	PA3798		probable aminotransferase	Cytoplasmic [Class 3]	20.151	22.6989	21.4994		-2.54785	-1.34838	1.19947	20.417	19.8093	20.2268	22.5537	22.6246	22.9183	21.2183	21.1008	22.1792
2249	PA3799		conserved hypothetical protein	Cytoplasmic Membrane [Class 3]	18.5911	21.6602	22.337		-3.06907	-3.74594	-0.676863	18.6259	18.7574	18.3899	21.6893	21.5282	21.763	22.3847	21.6767	22.9497
2250	PA3800		conserved hypothetical protein	Outer Membrane Vesicle [Class 1] ; Outer Membrane [Class 3]	20.053	21.4713	19.965		-1.41837	0.0880025	1.50637	20.2552	19.8188	20.0849	21.6865	21.3906	21.337	19.1347	20.4682	20.292
2251	PA3801		conserved hypothetical protein	Outer Membrane Vesicle [Class 1] ; Unknown [Class 3]	23.5591	24.9131	24.4555		-1.35402	-0.896327	0.457695	24.0712	23.8208	22.7853	25.0329	24.8836	24.8229	24.5065	23.7534	25.1065
2252	PA3802	hisS	histidyl-tRNA synthetase	Cytoplasmic [Class 2] ; Cytoplasmic [Class 3]	21.5525	24.1963	24.0818		-2.64384	-2.52931	0.114535	22.2911	21.0909	21.2755	24.1428	23.9631	24.4831	24.2265	23.3084	24.7105
2253	PA3803	gcpE	probable isoprenoid biosynthetic protein GcpE	Cytoplasmic [Class 1] ; Cytoplasmic [Class 3]	22.6334	24.1664	23.964		-1.53293	-1.3306	0.202329	23.0094	21.9596	22.9313	24.1872	23.7966	24.5153	24.0466	23.1121	24.7333
2254	PA3804		hypothetical protein	Outer Membrane Vesicle [Class 1] ; Unknown [Class 3]	17.5256	20.6137	21.127		-3.08813	-3.60145	-0.513319	17.9302	16.7659	17.8806	21.7356	19.4685	20.637	21.6281	20.5731	21.1799
2255	PA3805	pilF	type 4 fimbrial biogenesis protein PilF	Outer Membrane [Class 1] ; Outer Membrane Vesicle [Class 1] ; Outer Membrane [Class 3]	19.6623	20.4924	20.5009		-0.830084	-0.838655	-0.00857035	19.9949	18.6163	20.3756	21.4677	19.665	20.3444	19.8121	20.6594	21.0313
2256	PA3806		conserved hypothetical protein	Cytoplasmic [Class 3]	19.8469	23.9711	23.2381		-4.12423	-3.39121	0.733013	20.804	18.5063	20.2303	24.1033	23.5807	24.2293	23.356	22.471	23.8874
2257	PA3807	ndk	nucleoside diphosphate kinase	Cytoplasmic [Class 1] ; Extracellular [Class 1] ; Extracellular [Class 3]	28.0318	28.6777	29.2725		-0.645923	-1.24066	-0.594741	28.316	27.7537	28.0258	28.9226	28.722	28.3885	29.2768	28.7528	29.7878
2258	PA3808		conserved hypothetical protein	Unknown [Class 3]	20.1723	19.6635	20.8668		0.508787	-0.694471	-1.20326	20.6981	20.5172	19.3016	21.5232	20.1083	17.3591	21.0276	19.8711	21.7017
2259	PA3809	fdx2	ferredoxin [2Fe-2S]	Cytoplasmic [Class 3]	22.0657	22.9226	23.2811		-0.856907	-1.21542	-0.358517	22.1241	22.0546	22.0185	23.2347	23.1399	22.3933	23.3748	22.8406	23.628
2260	PA3810	hscA	heat shock protein HscA	Cytoplasmic [Class 3]	20.8087	23.0838	23.3881		-2.27511	-2.57938	-0.30427	21.1712	20.6552	20.5998	23.2568	23.1213	22.8733	23.5656	22.6281	23.9705
2261	PA3811	hscB	heat shock protein HscB	Cytoplasmic [Class 3]	21.1636	21.5494	22.4304		-0.38587	-1.2668	-0.880933	21.0738	21.2527	21.1642	21.6707	21.1817	21.7959	22.1367	21.5354	23.619
2262	PA3812	iscA	probable iron-binding protein IscA	Cytoplasmic [Class 3]	22.5355	22.9886	23.2218		-0.453017	-0.686298	-0.233281	22.9339	22.4198	22.2529	23.1654	22.9088	22.8915	23.8166	22.4798	23.3692
2263	PA3813	iscU	probable iron-binding protein IscU	Cytoplasmic [Class 1] ; Cytoplasmic [Class 3]	23.8773	24.692	25.6851		-0.814756	-1.80783	-0.993075	23.8958	23.9159	23.8202	25.0963	24.8831	24.0967	25.5327	25.1408	26.3818
2264	PA3814	iscS	L-cysteine desulfurase (pyridoxal phosphate-dependent)	Cytoplasmic [Class 3]	23.9538	25.9812	25.7714		-2.02736	-1.81754	0.209814	24.4216	23.5478	23.8921	25.8355	25.4988	26.6092	25.7882	25.0181	26.5079
2265	PA3815	iscR	IscR	Unknown [Class 3]	22.1564	22.8449	23.5131		-0.688505	-1.35669	-0.668187	22.4759	21.5979	22.3955	23.2604	22.8723	22.4021	23.156	22.958	24.4253
2266	PA3816	cysE	O-acetylserine synthase	Cytoplasmic [Class 3]	16.9545	21.4293	21.218		-4.47479	-4.26344	0.211353	17.7264	NaN	16.1826	21.4496	21.4621	21.3762	21.3731	20.4548	21.826
2267	PA3817		probable methyltransferase	Cytoplasmic [Class 3]	20.3348	22.536	22.7949		-2.2012	-2.46006	-0.258855	20.2289	20.0262	20.7493	22.589	22.6483	22.3708	22.9755	21.893	23.5161
2268	PA3818		extragenic suppressor protein SuhB	Cytoplasmic [Class 3]	23.7618	25.205	25.3578		-1.44316	-1.59597	-0.152809	23.9088	23.5742	23.8024	25.3784	24.8663	25.3703	25.2443	24.807	26.0221
2269	PA3819		conserved hypothetical protein	Unknown [Class 3]	22.2529	19.3513	23.1619		2.90159	-0.909028	-3.81061	22.2641	22.3599	22.1346	20.517	19.3671	18.1697	23.2268	22.7673	23.4916
2270	PA3820	secF	secretion protein SecF	Cytoplasmic Membrane [Class 2] ; Cytoplasmic Membrane [Class 3]	17.6165	20.4023	20.6023		-2.78582	-2.98581	-0.199997	17.9006	16.8123	18.1365	20.4624	20.4562	20.2882	20.6736	20.5652	20.568
2271	PA3821	secD	secretion protein SecD	Cytoplasmic Membrane [Class 2] ; Outer Membrane Vesicle [Class 1] ; Cytoplasmic Membrane [Class 3]	17.6482	21.1448	21.6935		-3.49658	-4.04526	-0.54868	18.4094	16.4564	18.079	21.2804	21.0733	21.0808	21.8107	21.672	21.5978
2272	PA3822		conserved hypothetical protein	Outer Membrane Vesicle [Class 1] ; Cytoplasmic Membrane [Class 3]	21.3837	23.9739	24.3104		-2.59023	-2.92674	-0.336514	21.8413	21.0316	21.2782	24.213	23.9336	23.7753	24.1709	23.9599	24.8006
2273	PA3823	tgt	queuine tRNA-ribosyltransferase	Cytoplasmic [Class 1] ; Cytoplasmic [Class 3]	20.5938	22.8813	22.9173		-2.2875	-2.32348	-0.0359859	20.5882	20.3361	20.857	22.6885	22.6758	23.2795	23.1704	22.2744	23.3069
2274	PA3824	queA	S-adenosylmethionine:trna ribosyltransferase-isomerase	Cytoplasmic [Class 3]	20.0814	21.9086	22.4733		-1.82718	-2.39185	-0.564674	20.0503	19.8573	20.3366	21.4373	21.5302	22.7583	22.9443	21.1771	23.2984
2276	PA3827	lptG	Lipopolysaccharide export system permease protein LptG	Cytoplasmic Membrane [Class 3]	NaN	17.6603	17.331		NaN	NaN	0.329316	NaN	NaN	NaN	15.8945	18.3946	18.6919	17.9153	15.0147	19.0631
2277	PA3828	lptF	Lipopolysaccharide export system permease protein LptF	Outer Membrane Vesicle [Class 1] ; Cytoplasmic Membrane [Class 3]	13.9966	19.2169	18.7286		-5.22031	-4.73199	0.488318	16.1431	10.1794	15.6673	19.8293	18.9507	18.8708	18.1452	18.6907	19.3499
2278	PA3831	pepA	leucine aminopeptidase	Outer Membrane Vesicle [Class 1] ; Extracellular [Class 1] ; Cytoplasmic [Class 3]	18.2285	22.9274	23.0753		-4.69892	-4.84682	-0.147895	18.8445	17.511	18.3301	23.2562	22.8515	22.6745	23.0049	22.9671	23.2541
2279	PA3832	holC	DNA polymerase III, chi subunit	Cytoplasmic [Class 3]	17.7679	19.8	19.3393		-2.03212	-1.57143	0.460691	16.5615	17.8872	18.855	20.6185	20.9765	17.8051	20.0409	18.2185	19.7587
2280	PA3833		hypothetical protein	Unknown [Class 3]	22.3929	21.9287	22.3645		0.464227	0.0284297	-0.435797	22.6644	21.9787	22.5356	22.7354	23.0185	20.0321	22.6155	21.4176	23.0603
2281	PA3834	valS	valyl-tRNA synthetase	Cytoplasmic [Class 2] ; Cytoplasmic [Class 3]	19.4095	23.1787	23.454		-3.76923	-4.04447	-0.275249	20.1802	18.5463	19.5019	22.8945	23.4838	23.1578	23.5206	23.086	23.7552
2283	PA3836		hypothetical protein	Periplasmic [Class 1] ; Unknown [Class 3]	25.0003	25.7541	24.0566		-0.753883	0.943628	1.69751	24.8839	25.2667	24.8502	25.9691	25.5607	25.7326	24.2695	23.3558	24.5446
2284	PA3838		probable ATP-binding component of ABC transporter	Outer Membrane Vesicle [Class 1] ; Cytoplasmic Membrane [Class 3]	22.4283	22.9867	21.1018		-0.558357	1.32648	1.88484	22.5692	22.4133	22.3025	23.0789	23.4994	22.3818	21.609	19.807	21.8895
2286	PA3841	exoS	exoenzyme S	Extracellular [Class 1] ; Extracellular [Class 3]	NaN	16.8386	21.7696		NaN	NaN	-4.93103	NaN	NaN	12.5905	16.0482	17.4112	17.0563	21.5111	20.7569	23.0408
2287	PA3842	spcS	specific Pseudomonas chaperone for ExoS, SpcS	Cytoplasmic [Class 3]	NaN	NaN	21.8412		NaN	NaN	NaN	NaN	NaN	NaN	19.6696	NaN	NaN	22.0224	21.6375	21.8638
2288	PA3844		hypothetical protein	Unknown [Class 3]	19.4226	17.9009	18.38		1.52168	1.04264	-0.479037	20.0398	19.2089	19.0191	18.473	18.0299	17.1999	18.1741	18.0841	18.8817
2290	PA3846		hypothetical protein	Cytoplasmic [Class 3]	23.5939	20.7379	21.2208		2.85592	2.37311	-0.482808	24.1614	22.9616	23.6586	20.7871	21.3475	20.0793	21.3322	20.6958	21.6343
2291	PA3848		hypothetical protein	Outer Membrane Vesicle [Class 1] ; Cytoplasmic [Class 3]	13.2696	15.7629	13.4703		-2.49327	-0.20074	2.29253	16.6766	9.07991	14.0523	14.7194	15.2314	17.3378	16.0431	12.7581	11.6098
2292	PA3849		conserved hypothetical protein	Cytoplasmic [Class 3]	21.9884	23.4935	23.075		-1.50512	-1.08665	0.418467	22.2492	21.7885	21.9275	23.3651	23.5154	23.6	23.4496	22.4984	23.2771
2293	PA3850		hypothetical protein	Unknown [Class 3]	19.8596	21.6255	21.1068		-1.76593	-1.24719	0.518745	20.437	20.2982	18.8437	21.7245	21.2737	21.8784	21.0219	20.6086	21.6898
2294	PA3852		hypothetical protein	Periplasmic [Class 3]	24.2336	22.251	19.9838		1.98261	4.24981	2.2672	24.4819	23.8956	24.3233	21.9977	22.043	22.7122	20.3735	19.178	20.3998
2295	PA3853		probable transferase	Cytoplasmic [Class 3]	NaN	17.4715	17.2785		NaN	NaN	0.19297	15.7533	NaN	NaN	16.6595	18.7341	17.0208	NaN	17.6549	16.9022
2296	PA3855		hypothetical protein	Cytoplasmic [Class 3]	18.0852	16.7898	16.8009		1.29547	1.28437	-0.0111014	18.3026	17.8679	NaN	17.6134	15.5658	17.1901	15.9452	NaN	17.6566
2297	PA3856		hypothetical protein	Unknown [Class 3]	19.1225	18.1309	18.3199		0.99154	0.802554	-0.188986	19.9349	18.6536	18.7789	18.1481	18.8818	17.3629	17.2366	17.9094	19.8137
2298	PA3858		probable amino acid-binding protein	Periplasmic [Class 2] ; Periplasmic [Class 3]	20.7073	19.4265	17.9278		1.28076	2.77951	1.49875	21.034	20.7037	20.3842	19.8568	19.9924	18.4304	18.3324	16.0528	19.3982
2299	PA3859		carboxylesterase	Unknown [Class 3]	24.6047	24.9586	25.8881		-0.353938	-1.28344	-0.929499	24.2352	24.4851	25.0937	24.9147	25.6996	24.2616	26.1708	25.3237	26.1698
2301	PA3861	rhl	ATP-dependent RNA helicase RhlB	Cytoplasmic [Class 3]	19.4455	23.3663	23.6869		-3.92074	-4.24138	-0.320641	19.8568	18.8126	19.6671	23.402	23.4196	23.2772	23.8125	23.2559	23.9922
2302	PA3862	dauB	NAD(P)H-dependent anabolic L-arginine dehydrogenase, DauB	Cytoplasmic [Class 3]	16.7411	17.4839	20.5383		-0.74283	-3.7972	-3.05437	17.1428	15.8163	17.2643	17.0647	16.8115	18.5756	20.8696	19.2723	21.473
2303	PA3863	dauA	FAD-dependent catabolic D-arginine dehydrogenase, DauA	Cytoplasmic [Class 3]	NaN	16.8769	18.1044		NaN	NaN	-1.22752	NaN	NaN	NaN	NaN	17.5263	16.2274	18.8406	15.7001	19.7725
2304	PA3864	dauR	Transcriptional regulator of the dauBAR operon, DauR	Unknown [Class 3]	18.5901	18.0454	18.2037		0.544738	0.386475	-0.158263	19.4589	18.2603	18.0513	17.4944	18.4694	18.1725	17.9518	NaN	18.4556
2305	PA3865		putative periplasmic lysine-, arginine-, ornithine-binding protein	Periplasmic [Class 3]	19.1037	20.0838	20.2094		-0.980025	-1.10566	-0.125634	19.5505	18.5966	19.1642	20.4347	19.7689	20.0477	20.2168	19.6271	20.7843
2306	PA3865.1		pyocin S4 immunity protein	Unknown [Class 3]	21.5065	21.2122	22.1221		0.294284	-0.615597	-0.90988	21.6964	21.0963	21.7269	22.1418	20.576	20.9189	22.208	21.7321	22.4262
2307	PA3866		Pyocin S4	Extracellular [Class 3]	18.7213	17.4332	17.5496		1.28804	1.17168	-0.116357	18.5443	18.7819	18.8376	17.034	17.5384	17.7273	16.6903	17.3226	18.6358
2308	PA3870	moaA1	molybdopterin biosynthetic protein A1	Cytoplasmic [Class 3]	NaN	NaN	17.8309		NaN	NaN	NaN	NaN	NaN	15.1936	15.3685	NaN	NaN	18.3419	16.9726	18.1782
2309	PA3871		probable peptidyl-prolyl cis-trans isomerase, PpiC-type	Cytoplasmic [Class 3]	NaN	NaN	21.0602		NaN	NaN	NaN	NaN	NaN	NaN	NaN	NaN	NaN	20.8519	20.3578	21.9708
2310	PA3873	narJ	respiratory nitrate reductase delta chain	Cytoplasmic [Class 3]	NaN	NaN	22.8454		NaN	NaN	NaN	NaN	NaN	NaN	NaN	NaN	NaN	22.7059	22.1297	23.7005
2311	PA3874	narH	respiratory nitrate reductase beta chain	Outer Membrane Vesicle [Class 1] ; Cytoplasmic Membrane [Class 3]	17.1553	NaN	24.1772		NaN	-7.02187	NaN	15.4702	16.5339	19.4618	NaN	NaN	NaN	23.909	24.0417	24.5808
2312	PA3875	narG	respiratory nitrate reductase alpha chain	Outer Membrane Vesicle [Class 1] ; Cytoplasmic Membrane [Class 3]	9.05467	12.7655	22.2196		-3.71083	-13.1649	-9.4541	9.57344	8.5359	NaN	10.6761	14.8549	NaN	22.2804	21.8631	22.5153
2313	PA3876	narK2	nitrite extrusion protein 2	Cytoplasmic Membrane [Class 3]	NaN	NaN	16.855		NaN	NaN	NaN	NaN	NaN	NaN	NaN	14.2341	NaN	16.4282	16.2789	17.8579
2314	PA3878	narX	NarX	Outer Membrane Vesicle [Class 1] ; Cytoplasmic Membrane [Class 3]	NaN	13.4476	16.8114		NaN	NaN	-3.3638	NaN	NaN	NaN	15.1601	10.4508	14.732	17.3613	16.2409	16.8321
2315	PA3879	narL	two-component response regulator NarL	Cytoplasmic [Class 2] ; Cytoplasmic [Class 3]	21.0291	21.0124	22.2668		0.0166861	-1.23768	-1.25437	21.3102	20.607	21.1701	20.9149	21.3717	20.7507	22.8763	21.4974	22.4267
2316	PA3880		conserved hypothetical protein	Cytoplasmic [Class 3]	NaN	NaN	18.7193		NaN	NaN	NaN	NaN	NaN	18.97	NaN	NaN	NaN	17.8456	19.0911	19.2212
2317	PA3882		hypothetical protein	Cytoplasmic [Class 3]	19.6686	17.7934	19.8441		1.87514	-0.175562	-2.0507	19.6148	19.4361	19.9548	18.6246	17.4361	17.3195	20.1768	18.6606	20.6949
2318	PA3883		probable short-chain dehydrogenase	Cytoplasmic [Class 3]	18.3317	19.4109	19.3687		-1.07912	-1.037	0.0421174	19.044	17.8445	18.1067	18.8397	19.8424	19.5504	19.6954	18.5828	19.828
2319	PA3885	tpbA	protein tyrosine phosphatase TpbA	Periplasmic [Class 2] ; Periplasmic [Class 1] ; Periplasmic [Class 3]	20.7769	16.7556	NaN		4.0213	NaN	NaN	21.4856	20.771	20.074	15.8143	15.6272	18.8253	NaN	NaN	NaN
2320	PA3886		hypothetical protein	Cytoplasmic [Class 3]	21.0391	19.293	18.7006		1.74606	2.3385	0.592435	20.7702	21.1598	21.1873	19.2031	19.6687	19.0074	18.075	18.2639	19.7629
2322	PA3889	opuCC	OpuC ABC transporter, periplasmic substrate-binding protein, OpuCC	Cytoplasmic Membrane [Class 3]	18.3965	NaN	18.6182		NaN	-0.221722	NaN	18.1294	18.1804	18.8797	15.6994	NaN	NaN	18.062	NaN	19.1744
2323	PA3891	opuCA	OpuC ABC transporter, ATP-binding protein, OpuCA	Cytoplasmic Membrane [Class 2] ; Cytoplasmic Membrane [Class 3]	17.4281	15.9197	18.1556		1.50844	-0.727507	-2.23594	NaN	16.7928	18.0634	15.2803	16.5591	NaN	15.6883	18.6216	20.157
2324	PA3892		conserved hypothetical protein	Cytoplasmic Membrane [Class 3]	16.3531	16.6954	17.9394		-0.342294	-1.58626	-1.24396	16.327	16.3793	NaN	17.0092	17.0718	16.0053	17.8945	17.5394	18.3843
2325	PA3895		probable transcriptional regulator	Cytoplasmic [Class 3]	20.807	21.3437	20.9822		-0.536728	-0.175211	0.361517	20.3187	21.2594	20.8429	21.7075	21.3267	20.9969	20.7598	20.8903	21.2965
2326	PA3896		probable 2-hydroxyacid dehydrogenase	Cytoplasmic [Class 2] ; Cytoplasmic [Class 3]	19.5719	20.6622	20.6076		-1.09026	-1.03569	0.0545654	19.8767	18.6708	20.1683	21.0352	19.6156	21.3358	21.0425	19.1647	21.6157
2327	PA3902		hypothetical protein	Periplasmic [Class 3]	20.4844	17.1592	20.4092		3.3252	0.0751883	-3.25001	20.7989	20.2646	20.3897	18.1857	17.6215	15.6705	20.9073	18.8405	21.48
2328	PA3903	prfC	peptide chain release factor 3	Cytoplasmic [Class 2] ; Cytoplasmic [Class 3]	18.3127	22.8636	23.5041		-4.55093	-5.19142	-0.640499	19.0273	17.7342	18.1765	22.6909	23.0905	22.8094	23.494	22.3568	24.6614
2329	PA3905	tecT	type VI effector chaperone for Tox-Rease, TecT	Unknown [Class 3]	18.2082	16.7441	17.5261		1.46405	0.682103	-0.781942	18.5156	17.9949	18.114	17.1553	16.4637	16.6134	17.1776	17.41	17.9906
2330	PA3908	tsiT	immunity protein, TsiT	Cytoplasmic [Class 3]	20.5834	20.3881	19.0722		0.195312	1.5112	1.31589	20.8846	20.3203	20.5454	20.3522	20.6542	20.158	18.5788	19.0504	19.5875
2331	PA3909	eddB	Extracelullar DNA degradation protein, EddB	Extracellular [Class 1] ; Unknown [Class 3]	19.6531	NaN	NaN		NaN	NaN	NaN	19.7824	19.6582	19.5187	16.5953	NaN	NaN	18.4825	NaN	NaN
[truncated: 1,000 more rows]

## Sheet: info
majority protein ID	proteins than could not be destinguished due to the sequence of the identified peptide(s) are grouped in one ID, whereby single database entries are separated by a semicolon
identified	proteins identified with at least two unique peptides in at least 2 out of 3 bioreplicates are listed in this table
quantified	if a valid iBAQ value in at least 2 out of 3 bioreplicates was available, the average has been calculated, otherwise "NaN" (not a number) is given
log2iBAQ	iBAQ values (Schwanhäusser et al. (2011). Nature 473, 337–342) were exported from the search engine as a proxy for (semi-absolute) protein abundance. The higher the value, the more abundant is the protein in the sample. Data have been log2-transformed.
	Other than LFQ values, iBAQ-data allow to compare protein abundances also within a sample.
for statistics	data were used for statistical analyses if a protein has been quantified in at least 2 of the conditions (0.2mM_P, 1mM_P, or LB, respectively).
log2FC	log2-foldchanges of iBAQ abundances have been calculated by substracting the average Log2iBAQ for condition 2 from the average log2iBAQ of condition 1. Regulated proteins will have Log2FC>|0.8|.
Please be aware that we a biologically relevant change in protein abundance would require both, a p<0.01 and a log2FC >|0.8|
